# Supplementary material for: Does the expensive brain hypothesis apply to amphibians and reptiles?
Source: BMC Ecol Evol. 2023 Dec 19;23:77. doi: 10.1186/s12862-023-02188-w (PMC10729550; doi:10.1186/s12862-023-02188-w)
Supplement: Supplementary file 3 — Supplementary Material 3: R code [file 12862_2023_2188_MOESM3_ESM.xlsx]

## Sheet: Data
Species	Taxon	Taxa	BrM	Ref.BrM..mg.	BdM	Ref.BdM.g.	Leg	Residual_BS	mean_Temp	Season_Temp	mean_NDVI	CV_NDVI	mean_Temp_Point	Season_Temp_Point	mean_NDVI_Point	CV_NDVI_Point	Activity.period01	Ref.activity.period	Tb	Ref.Tb
Trogonophis_wiegmanni	Amphisbaenia	Reptile	21	Platel, 1975, 1979	6.5	Platel, 1975, 1979	Limbless	-0.190518	15.8414	6.22149	0.250965	19.9151	14.8106	6.55705	0.316529	24.9003	Not basking	LГіpez, P., Civantos, E., & MartГ­n, J. (2002). Body temperature regulation in the amphisbaenian Trogonophis wiegmanni. Canadian Journal of Zoology, 80(1), 42-47.	22	Meiri2018
Sphenodon_punctatus	Rhynchocephalia	Reptile	616	Platel, 1989	584.5	Platel, 1989	four-legged	0.152543	14.425	3.25683	0.7809	2.72983	14.4892	3.22777	0.743086	4.14199	Diurnal+Cath	Gordon2020	17.867	Girons, H. Saint, Ben D. Beli, and Donald G. Newman. "Observations on the activity and thermoregulation of the tuatara, Sphenodon punctatus (Reptilia: Rhynchocephalia), on Stephens Island." New Zealand journal of zoology 7.4 (1980): 551-556
Acris_crepitans	Anura	Amphibian	4.43408	convert from volume: 51. TAYLOR et al., 1995	0.3	51. TAYLOR et al., 1995	four-legged	-0.0972892	14.1807	8.42333	0.52393	23.4103	13.5874	7.4695	0.673562	20.1564	Diurnal+Cath	AmphiBIO_v1	24.9	Moreira et al 2021
Agalychnis_annae	Anura	Amphibian	65	Stark & Pincheira-Donoso 2022	41.038	Stark & Pincheira-Donoso 2022	four-legged	-0.160319	19.0538	0.574769	0.678986	5.59475	23.144	0.673974	0.784713	3.26945	Not basking	AmphiBIO_v1	NA
Agalychnis_callidryas	Anura	Amphibian	61.4	Stark & Pincheira-Donoso 2022	25.343	Stark & Pincheira-Donoso 2022	four-legged	-0.0646115	25.0456	1.38046	0.754889	5.15256	24.077	1.24671	0.784232	4.66678	Not basking	AmphiBIO_v1	NA
Alytes_cisternasii	Anura	Amphibian	33.8	Stark & Pincheira-Donoso 2022	5.797	Stark & Pincheira-Donoso 2022	four-legged	0.0447838	14.7584	6.00655	0.470916	19.6075	15.6698	6.27134	0.478303	21.622	Not basking	AmphiBIO_v1	14.3	MГЎrquez, R., & Bosch, J. (1995). Advertisement calls of the midwife toads Alytes (Amphibia, Anura, Discoglossidae) in continental Spain. Journal of Zoological Systematics and Evolutionary Research, 33(3вЂђ4), 185-192.
Alytes_obstetricans	Anura	Amphibian	41	Dubois E (1913) On the relation between the quantity of brain and the size of the body in vertebrates	7.7	Dubois E (1913) On the relation between the quantity of brain and the size of the body in vertebrates	four-legged	0.0577086	10.7656	5.61104	0.578118	8.70402	9.14989	5.61696	0.669806	13.0257	Diurnal+Cath	AmphiBIO_v1	12.55	Mean of MAX and MIN
Amietophrynus_regularis	Anura	Amphibian	85.3	Stark & Pincheira-Donoso 2022	75.651	Stark & Pincheira-Donoso 2022	four-legged	-0.195131	25.7795	1.80937	0.479906	20.609	28.0303	2.30769	0.419492	36.2839	Not basking	https://africanamphibians.myspecies.info/taxonomy/term/1221/descriptions	NA
Amolops_chunganensis	Anura	Amphibian	56.93	18. Huang et al., 2020	13.11	18. Huang et al., 2020	four-legged	0.067279	13.4414	7.08578	0.645683	19.879	16.9265	6.81043	0.698479	9.73761	Not basking	Purification, Characterization, CDNA Cloning And Function Analysis Of Antimicrobial Peptides From Skin Tissue Of Amolops Chunganensis	NA
Amolops_granulosus	Anura	Amphibian	30.8	26. Liao et al., 2016	2.21	26. Liao et al., 2016	four-legged	0.245411	11.9922	7.12262	0.628557	23.8395	8.46278	6.27881	0.555105	23.7803	Diurnal+Cath	17. Huang et al., 2019	NA
Amolops_lifanensis	Anura	Amphibian	37.88	26. Liao et al., 2016	14.36	26. Liao et al., 2016	four-legged	-0.132411	6.62639	6.1596	0.553602	25.5556	7.13157	6.21508	0.549524	25.9005	Not basking	17. Huang et al., 2019	NA
Amolops_loloensis	Anura	Amphibian	47.23	26. Liao et al., 2016	18.6	26. Liao et al., 2016	four-legged	-0.101257	12.7867	5.27211	0.610257	18.3363	10.9943	5.27596	0.59701	20.6379	Diurnal+Cath	17. Huang et al., 2019	NA
Amolops_mantzorum	Anura	Amphibian	66.24	26. Liao et al., 2016	14.22	26. Liao et al., 2016	four-legged	0.112748	9.17356	5.62338	0.595572	18.4857	11.8122	6.2338	0.620646	18.4883	Not basking	17. Huang et al., 2019	NA
Anaxyrus_woodhousii	Anura	Amphibian	74.2	Stark & Pincheira-Donoso 2022	72.57	Stark & Pincheira-Donoso 2022	four-legged	-0.245286	11.3867	8.70884	0.342608	23.7961	6.96703	8.10114	0.298967	21.7126	Not basking	https://explorer.natureserve.org/Taxon/ELEMENT_GLOBAL.2.103855/Anaxyrus_woodhousii	26.4	Brattstrom, B. H. (1963). A preliminary review of the thermal requirements of amphibians. Ecology, 44(2), 238-255
Arenophryne_rotunda	Anura	Amphibian	5.698	convert from volume: 43. ROTH et al., 1994	5.1	Cartledge, V. A., et al 2006	four-legged	-0.696398	20.9603	4.32907	0.301423	16.4893	21.3028	4.7691	0.27037	13.9988	Not basking	https://amphibiaweb.org/species/3547	NA
Atelopus_chiriquiensis	Anura	Amphibian	20.8	Stark & Pincheira-Donoso 2022	44.398	Stark & Pincheira-Donoso 2022	four-legged	-0.674835	17.0842	0.574579	0.801529	1.84358	22.4967	0.640237	0.807044	1.88348	Diurnal+Cath	AmphiBIO_v1	NA
Atelopus_varius	Anura	Amphibian	19.9	Stark & Pincheira-Donoso 2022	3.588	Stark & Pincheira-Donoso 2022	four-legged	-0.0653901	23.8917	0.599139	0.8044	2.51579	23.0745	0.62885	0.804356	2.28753	Diurnal+Cath	AmphiBIO_v1	24.2	Navas, Carlos Arturo, et al. "The body temperature of active amphibians along a tropical elevation gradient: patterns of mean and variance and inference from environmental data." Functional ecology 27.5 (2013): 1145-1154.
Babina_adenopleura	Anura	Amphibian	38.8	26. Liao et al., 2016	7.35464	convert from size to weigth: 26. Liao et al., 2016	four-legged	0.0452244	17.7875	6.82233	0.667913	12.2223	17.8002	6.63653	0.697581	9.44285	Not basking	https://www.amphibiachina.org/species/362	NA
Babina_daunchina	Anura	Amphibian	38.8	26. Liao et al., 2016	9.21	26. Liao et al., 2016	four-legged	-0.0109934	13.1158	6.31868	0.610904	21.8378	12.586	5.95497	0.638886	19.0169	Diurnal+Cath	17. Huang et al., 2019	NA
Babina_pleuraden	Anura	Amphibian	50.67	26. Liao et al., 2016	8.36	26. Liao et al., 2016	four-legged	0.129124	15.1162	4.72235	0.608127	16.0826	14.0841	4.61479	0.56166	19.5163	Diurnal+Cath	17. Huang et al., 2019	NA
Bombina_maxima	Anura	Amphibian	46.23	26. Liao et al., 2016	18.96	26. Liao et al., 2016	four-legged	-0.115341	13.0827	5.07241	0.581594	18.8547	12.628	4.99416	0.557913	22.2283	Not basking	17. Huang et al., 2019	NA
Bombina_orientalis	Anura	Amphibian	11.2924	convert from volume: 43. ROTH et al., 1994	7.188	Female:: Robert H. Kaplan and Elizabeth G. King 1997	four-legged	-0.485094	4.29055	12.7948	0.464573	53.0199	3.13974	13.5905	0.478037	60.7374	Diurnal+Cath	https://animaldiversity.org/accounts/Bombina_orientalis/	NA
Bombina_variegata	Anura	Amphibian	33.9	Stark & Pincheira-Donoso 2022	2.366	Stark & Pincheira-Donoso 2022	four-legged	0.270015	9.06839	6.8398	0.596461	20.7102	9.48436	7.10642	0.618581	26.6113	Diurnal+Cath	AmphiBIO_v1	NA
Brachytarsophrys_chuannanensis	Anura	Amphibian	115.45	26. Liao et al., 2016	100.82	17. Huang et al., 2019	four-legged	-0.13546	17.7333	6.7415	0.55503	24.8989	15.6632	7.60911	0.625374	19.3097	Not basking	17. Huang et al., 2019	NA
Brachytarsophrys_feae	Anura	Amphibian	58.8	26. Liao et al., 2016	93.5	26. Liao et al., 2016	four-legged	-0.40964	20.4543	3.38892	0.753545	8.66489	20.5352	5.08536	0.698332	11.5557	Not basking	17. Huang et al., 2019	NA
Bufo_bufo	Anura	Amphibian	73	Dubois E (1913) On the relation between the quantity of brain and the size of the body in vertebrates	44.5	Dubois E (1913) On the relation between the quantity of brain and the size of the body in vertebrates	four-legged	-0.130149	4.58396	9.57808	0.477225	39.925	7.05044	8.14569	0.55124	29.6125	Diurnal+Cath	AmphiBIO_v1	24.25	Meek, R. O. G. E. R., & Jolley, E. D. I. E. (2006). Body temperatures of the common toad, Bufo bufo, in the VendГ©e, France. Herpetological bulletin, 95, 21.
Bufo_gargarizans	Anura	Amphibian	221.03	26. Liao et al., 2016	88	26. Liao et al., 2016	four-legged	0.180584	8.85144	9.96937	0.489411	33.9466	-1.36736	11.3445	0.458368	64.7132	Not basking	AmphiBIO_v1	NA
Bufo_minshanicus	Anura	Amphibian	62.57	26. Liao et al., 2016	36.59	26. Liao et al., 2016	four-legged	-0.148196	8.85144	9.96937	0.489411	33.9466	-1.36736	11.3445	0.458368	64.7132	Not basking	17. Huang et al., 2019	NA
Bufo_tibetanus	Anura	Amphibian	50.08	26. Liao et al., 2016	21.53	26. Liao et al., 2016	four-legged	-0.112368	8.85144	9.96937	0.489411	33.9466	-1.36736	11.3445	0.458368	64.7132	Not basking	17. Huang et al., 2019	NA
Bufotes_viridis	Anura	Amphibian	140.1	Stark & Pincheira-Donoso 2022	36.57	Stark & Pincheira-Donoso 2022	four-legged	0.202013	7.7229	8.83858	0.497993	31.9478	9.15861	9.64348	0.412507	33.653	Not basking	Derakhshan, Zahra, and Mohsen Nokhbatolfoghahai. "Thermal tolerance limits and effects of temperature on the growth and development of the green toad, Bufotes viridis." Salamandra 51.2 (2015): 129-136.	NA
Discoglossus_pictus	Anura	Amphibian	16.1616	convert from volume: 43. ROTH et al., 1994	15.85	Trochet, Audrey, et al.2014	four-legged	-0.527008	15.8198	6.3187	0.281185	20.2604	15.5329	6.15884	0.26767	27.5645	Diurnal+Cath	AmphiBIO_v1	NA
Duttaphrynus_melanostictus	Anura	Amphibian	43.08	26. Liao et al., 2016	20.35	26. Liao et al., 2016	four-legged	-0.16367	23.7462	3.63222	0.600023	11.2704	25.1919	2.33296	0.701192	14.3212	Not basking	AmphiBIO_v1	NA
Eleutherodactylus_coqui	Anura	Amphibian	14.504	convert from volume: 43. ROTH et al., 1994	5.07346	convert from size to weigth: 43. ROTH et al., 1994	four-legged	-0.289329	24.1748	1.21715	0.731688	4.74932	24.539	1.2056	0.71655	4.96463	Not basking	https://animaldiversity.org/accounts/Eleutherodactylus_coqui/	21.21	RiМЃos-Franceschi et al. 2019
Eleutherodactylus_limbatus	Anura	Amphibian	1.4504	convert from volume: 43. ROTH et al., 1994	0.104939	convert from size to weigth: 43. ROTH et al., 1994	four-legged	-0.320105	24.4239	1.77233	0.706391	9.29068	24.8269	2.11303	0.684553	7.9855	Diurnal+Cath	https://amphibiaweb.org/species/3021	NA
Epidalea_calamita	Anura	Amphibian	74.3	Stark & Pincheira-Donoso 2022	20.629	Stark & Pincheira-Donoso 2022	four-legged	0.0696401	9.55711	6.521	0.563353	14.1636	10.7446	5.72803	0.599259	13.9599	Not basking	AmphiBIO_v1	NA
Fejervarya_limnocharis	Anura	Amphibian	31.83	26. Liao et al., 2016	5.08	26. Liao et al., 2016	four-legged	0.0516982	21.7949	4.55526	0.594187	11.326	22.0745	2.92748	0.751078	9.73125	Diurnal+Cath	https://www.biosch.hku.hk/ecology/hkamphibians/Database/Species_profile/Fejervarya_limnocharis.htm	NA
Fejervarya_multistriata	Anura	Amphibian	43.812	convert from volume: 17. Huang et al., 2019	5.08	17. Huang et al., 2019	four-legged	0.190455	21.7	4.817	0.694938	6.64522	22.424	5.08382	0.501685	11.3428	Diurnal+Cath	17. Huang et al., 2019	NA
Gastrotheca_riobambae	Anura	Amphibian	19.8912	convert from volume: 43. ROTH et al., 1994	53.9	del Pino, Eugenia M., and Bertha Escobar. "Embryonic stages of Gastrotheca riobambae (Fowler) during maternal incubation and comparison of development with that of other eggвЂђbrooding hylid frogs." Journal of Morphology 167.3 (1981): 277-295.	four-legged	-0.742702	10.6965	0.368635	0.562332	7.33488	14.6588	0.413617	0.70937	2.53719	Not basking	Roots 2006	NA
Hemisus_guineensis	Anura	Amphibian	36.146	convert from volume: 51. TAYLOR et al., 1995	18.84	51. TAYLOR et al., 1995	four-legged	-0.220618	23.1998	1.64947	0.585152	4.71371	23.2078	1.13869	0.500314	26.4644	NA		NA
Hyalinobatrachium_fleischmanni	Anura	Amphibian	21.3	Stark & Pincheira-Donoso 2022	1.39068	Stark & Pincheira-Donoso 2022	four-legged	0.200994	24.4006	1.0437	0.760919	4.84225	23.3035	1.30053	0.734923	7.88285	Not basking	AmphiBIO_v1	NA
Hyla_annectans	Anura	Amphibian	24.66	26. Liao et al., 2016	2.67	26. Liao et al., 2016	four-legged	0.1016	16.3336	5.15854	0.657068	13.614	15.3439	4.3534	0.577156	15.839	Diurnal+Cath	17. Huang et al., 2019	NA
Hyla_arborea	Anura	Amphibian	43	Dubois E (1913) On the relation between the quantity of brain and the size of the body in vertebrates	4.8	Dubois E (1913) On the relation between the quantity of brain and the size of the body in vertebrates	four-legged	0.196498	9.50227	7.09234	0.533013	18.8843	10.6353	6.85374	0.428307	23.377	Diurnal+Cath	AmphiBIO_v1	23.65	Meek, R. (2011). Aspects of the thermal ecology of the European tree frog Hyla arborea (Linnaeus, 1758)(Anura: Hylidae) in Western France. Bull. Soc. Herp. Fr, 138, 1-11.
Hyla_cinerea	Anura	Amphibian	43.7	Stark & Pincheira-Donoso 2022	13.8084	Stark & Pincheira-Donoso 2022	four-legged	-0.0605505	18.0627	6.88497	0.611457	14.222	18.1273	6.65171	0.690678	12.3145	Diurnal+Cath	AmphiBIO_v1	26.2	Brattstrom, B. H. (1963). A preliminary review of the thermal requirements of amphibians. Ecology, 44(2), 238-255 + John-Alder, H. B., Morin, P. J., & Lawler, S. (1988). Thermal physiology, phenology, and distribution of tree frogs. The American Naturalist, 132(4), 506-520.
Hyla_meridionalis	Anura	Amphibian	39.2	Stark & Pincheira-Donoso 2022	21.935	Stark & Pincheira-Donoso 2022	four-legged	-0.223403	15.3254	5.79549	0.389411	15.1668	16.0747	6.46469	0.452783	23.9642	Not basking	AmphiBIO_v1	NA
Hyla_tsinlingensis	Anura	Amphibian	12.67	26. Liao et al., 2016	2.31	26. Liao et al., 2016	four-legged	-0.151423	11.4176	7.94982	0.592871	28.732	11.8412	7.83714	0.636309	25.8198	Diurnal+Cath	17. Huang et al., 2019	NA
Hyla_versicolor	Anura	Amphibian	40.92	11. Gillooly and Michael 2014	13.2	11. Gillooly and Michael 2014	four-legged	-0.0778363	8.79091	9.8103	0.534529	36.6407	5.61806	10.5738	0.481601	54.2188	Not basking	AmphiBIO_v1	28	Brattstrom 1963
Hylarana_guentheri	Anura	Amphibian	78.33	26. Liao et al., 2016	17.54	26. Liao et al., 2016	four-legged	0.133117	18.1291	6.61043	0.626899	14.3765	22.0083	5.49683	0.627789	14.2114	Diurnal+Cath	17. Huang et al., 2019	NA
Kaloula_pulchra	Anura	Amphibian	35.8412	Stark & Pincheira-Donoso 2022	3.59	Stark & Pincheira-Donoso 2022	four-legged	0.19	24.3068	2.65378	0.668649	9.91946	24.6327	4.76175	0.511119	25.9346	Not basking	AmphiBIO_v1	NA
Kaloula_rugifera	Anura	Amphibian	17.03	26. Liao et al., 2016	7.57	26. Liao et al., 2016	four-legged	-0.319605	14.8671	6.80161	0.600857	18.767	14.7183	6.70002	0.575728	17.5453	Diurnal+Cath	17. Huang et al., 2019	NA
Kaloula_verrucosa	Anura	Amphibian	39.87	26. Liao et al., 2016	6.49	26. Liao et al., 2016	four-legged	0.0882938	14.9265	4.50143	0.604638	15.5669	15.3857	4.46358	0.576642	16.3535	Diurnal+Cath	https://www.amphibiachina.org/species/528	NA
Kassina_senegalensis	Anura	Amphibian	28	Stark & Pincheira-Donoso 2022	3.391	Stark & Pincheira-Donoso 2022	four-legged	0.0970269	23.3986	1.97206	0.526352	2.25353	22.8894	1.24436	0.641162	20.6711	Diurnal+Cath	AmphiBIO_v1	NA
Leptodactylus_fuscus	Anura	Amphibian	88	Dubois E (1913) On the relation between the quantity of brain and the size of the body in vertebrates	53	Dubois E (1913) On the relation between the quantity of brain and the size of the body in vertebrates	four-legged	-0.0926727	24.5777	1.18742	0.700334	5.14651	25.4013	0.481464	0.817412	2.20131	Diurnal+Cath	AmphiBIO_v1	26.3	Abe, A. S., & Garcia, L. S. (1991). Response to temperature in the oxygen uptake of awake and dormant frogs (Amphibia, Leptodactylidae). Studies on neotropical fauna and environment, 26(3), 135-141
Leptodactylus_latrans	Anura	Amphibian	80.8	Stark & Pincheira-Donoso 2022	55.39	Stark & Pincheira-Donoso 2022	four-legged	-0.140767	23.4589	1.74787	0.664097	6.24819	24.076	1.46409	0.613485	17.864	Diurnal+Cath	AmphiBIO_v1	NA
Leptodactylus_pentadactylus	Anura	Amphibian	266.7	Stark & Pincheira-Donoso 2022	463.755	Stark & Pincheira-Donoso 2022	four-legged	-0.153187	25.7826	0.507591	0.804369	1.05054	26.371	0.332815	0.800399	2.61351	Not basking	AmphiBIO_v1	NA
Limnodynastes_tasmaniensis	Anura	Amphibian	10.1528	convert from volume: 43. ROTH et al., 1994	3.80451	convert from size to weigth: 43. ROTH et al., 1994	four-legged	-0.3723	18.5802	5.13907	0.378865	10.5097	20.4862	6.02588	0.24507	12.0508	Not basking	https://eol.org/pages/1025392	15.5	Mean of MAX and MIN; From Lab; but in introductino: вЂњIt is a truly eurythermal species that is active and breeds at Tb's between 60 and 250 C. Furthermore, for the greater part of the year, L. tasmaniensis is active at Tb's below 20 " C and often very much lower (Roberts 1976).вЂќ; Whitehead, P. J., Puckridge, J. T., Leigh, C. M., & Seymour, R. S. (1989). Effect of temperature on jump performan…
Litoria_caerulea	Anura	Amphibian	153.5	Stark & Pincheira-Donoso 2022	67.861	Stark & Pincheira-Donoso 2022	four-legged	0.0871847	23.1994	4.65822	0.333989	11.6353	24.1801	5.54885	0.171518	16.0263	Not basking	Sammon, N. B., Harrower, K. M., Fabbro, L. D., & Reed, R. H. (2010). Microfungi in drinking water: the role of the frog Litoria caerulea. International Journal of Environmental Research and Public Health, 7(8), 3225-3234.	NA
Litoria_lesueurii	Anura	Amphibian	27.4	Stark & Pincheira-Donoso 2022	14.815	Stark & Pincheira-Donoso 2022	four-legged	-0.280866	11.909	4.40914	0.66493	5.80905	11.2958	4.76615	0.605222	7.33703	Not basking	AmphiBIO_v1	NA
Litoria_peronii	Anura	Amphibian	72.7	Stark & Pincheira-Donoso 2022	10.738	Stark & Pincheira-Donoso 2022	four-legged	0.223349	17.5846	5.13737	0.457025	9.54031	15.0071	5.05856	0.545178	11.2272	Not basking	AmphiBIO_v1	NA
Mantella_aurantiaca	Anura	Amphibian	5.4908	convert from volume: 43. ROTH et al., 1994	1.05832	convert from size to weigth: 43. ROTH et al., 1994	four-legged	-0.319498	NA	NA	0.687859	6.5096	NA	NA	0.63373	8.05521	Diurnal+Cath	https://animaldiversity.org/accounts/Mantella_aurantiaca/	NA
Mantella_cowanii	Anura	Amphibian	6.734	convert from volume: 43. ROTH et al., 1994	1.88904	convert from size to weigth: 43. ROTH et al., 1994	four-legged	-0.375651	16.2667	2.583	0.563348	13.8168	18.7857	2.50433	0.583524	12.1835	Diurnal+Cath	AmphiBIO_v1	NA
Microhyla_ornata	Anura	Amphibian	6.65	26. Liao et al., 2016	0.73	26. Liao et al., 2016	four-legged	-0.1435	24.9737	4.45092	0.474077	18.7366	26.6921	4.49106	0.51338	29.0537	Not basking	17. Huang et al., 2019	NA
Mixophyes_fasciolatus	Anura	Amphibian	110.8	Stark & Pincheira-Donoso 2022	198.416	Stark & Pincheira-Donoso 2022	four-legged	-0.322506	18.6355	4.05454	0.613271	8.61268	18.6053	4.29503	0.559477	11.1318	Not basking	Knowles, R., Thumm, K., Mahony, M., Hines, H., Newell, D., & Cunningham, M. (2015). Oviposition and egg mass morphology in barred frogs (Anura: Myobatrachidae: Mixophyes GГјnther, 1864), its phylogenetic significance and implications for conservation management. Australian Zoologist, 37(3), 381-402.	NA
Nanorana_parkeri	Anura	Amphibian	39.9	26. Liao et al., 2016	17.53	26. Liao et al., 2016	four-legged	-0.159696	-0.893117	6.94127	0.174323	39.09	0.670089	6.73154	0.173083	40.9429	Not basking	17. Huang et al., 2019	20.22	Niu et al.2020
Nanorana_quadranus	Anura	Amphibian	55.52	26. Liao et al., 2016	43.32	26. Liao et al., 2016	four-legged	-0.242306	12.9044	8.26834	0.570608	27.484	12.5912	7.85113	0.626199	27.5733	Not basking	17. Huang et al., 2019	NA
Nanorana_ventripunctata	Anura	Amphibian	27.13	26. Liao et al., 2016	4.26	26. Liao et al., 2016	four-legged	0.0263048	7.92604	4.95262	0.568747	14.5707	7.67423	4.98282	0.583957	15.0337	Not basking	17. Huang et al., 2019	NA
Nanorana_yunnanensis	Anura	Amphibian	80.14	26. Liao et al., 2016	30.02	26. Liao et al., 2016	four-legged	0.00874567	15.2935	5.07545	0.625211	15.085	15.1852	4.40334	0.56618	16.7061	Not basking	17. Huang et al., 2019	NA
Nimbaphrynoides_occidentalis	Anura	Amphibian	11.2	Stark & Pincheira-Donoso 2022	0.454	Stark & Pincheira-Donoso 2022	four-legged	0.201587	NA	NA	0.71365	9.19234	24.5786	0.870108	0.730367	10.3174	NA		NA
Odorrana_grahami	Anura	Amphibian	104.45	26. Liao et al., 2016	27.45	26. Liao et al., 2016	four-legged	0.14617	13.6441	5.03359	0.598316	17.0553	15.1152	4.57651	0.573685	17.7233	Not basking	17. Huang et al., 2019	NA
Odorrana_hejiangensis	Anura	Amphibian	40.4	26. Liao et al., 2016	7.45	26. Liao et al., 2016	four-legged	0.0595545	13.863	7.48008	0.637226	21.4074	13.6731	7.47283	0.639477	19.9295	Not basking	17. Huang et al., 2019	NA
Odorrana_margaretae	Anura	Amphibian	85.6	26. Liao et al., 2016	33.19	26. Liao et al., 2016	four-legged	0.0122837	15.351	7.12903	0.615421	19.0862	15.821	7.24947	0.610562	19.3073	Not basking	17. Huang et al., 2019	NA
Odorrana_nanjiangensis	Anura	Amphibian	150.756	convert from volume: 18. Huang et al., 2020	23.2	18. Huang et al., 2020	four-legged	0.347574	13.1345	7.42178	0.646055	24.4413	13.7852	7.60559	0.631627	22.239	Diurnal+Cath	https://www.amphibiachina.org/species/401	NA
Odorrana_schmackeri	Anura	Amphibian	73.972	convert from volume: 17. Huang et al., 2019	42.14	17. Huang et al., 2019	four-legged	-0.110787	16.3459	7.50116	0.612618	17.6033	16.5742	8.29795	0.625278	16.4937	Not basking	17. Huang et al., 2019	NA
Oophaga_histrionica	Anura	Amphibian	27.7	Stark & Pincheira-Donoso 2022	2.06	Stark & Pincheira-Donoso 2022	four-legged	0.216905	NA	NA	NA	NA	NA	NA	NA	NA	Diurnal+Cath	AmphiBIO_v1	NA
Oophaga_pumilio	Anura	Amphibian	5.18	convert from volume: 43. ROTH et al., 1994	0.681792	convert from size to weigth: 43. ROTH et al., 1994	four-legged	-0.234918	24.9899	0.745176	0.784038	4.98062	24.9418	0.698558	0.740965	4.69933	Diurnal+Cath	AmphiBIO_v1	25.82	RiveraвЂђOrdonez etal. 2019 (Raw data)
Oophaga_speciosa	Anura	Amphibian	15.2	Stark & Pincheira-Donoso 2022	1.681	Stark & Pincheira-Donoso 2022	four-legged	0.00707814	20.96	0.4802	0.82006	1.93211	23.5068	0.586435	0.797252	2.98416	Diurnal+Cath	AmphiBIO_v1	NA
Oreolalax_rugosus	Anura	Amphibian	67.1	26. Liao et al., 2016	9.45	26. Liao et al., 2016	four-legged	0.220469	12.8517	4.85799	0.581491	18.575	12.1597	5.05245	0.582463	20.5804	Not basking	17. Huang et al., 2019	NA
Osteopilus_septentrionalis	Anura	Amphibian	20.88	11. Gillooly and Michael 2014	12	11. Gillooly and Michael 2014	four-legged	-0.346223	25.0328	1.92725	0.674014	10.1311	25.5846	1.87546	0.642974	11.881	Not basking	https://animaldiversity.org/accounts/Osteopilus_septentrionalis/	NA	29.7
Pelobates_cultripes	Anura	Amphibian	80.9	Stark & Pincheira-Donoso 2022	33.191	Stark & Pincheira-Donoso 2022	four-legged	-0.0122491	13.6764	5.87828	0.442557	11.5422	12.4964	5.31962	0.610155	8.55012	Not basking	AmphiBIO_v1	NA
Pelobates_syriacus	Anura	Amphibian	103.3	Stark & Pincheira-Donoso 2022	37.601	Stark & Pincheira-Donoso 2022	four-legged	0.0627269	12.3584	7.56306	0.397288	14.8308	12.2392	7.99127	0.370318	19.2117	Diurnal+Cath	AmphiBIO_v1	NA
Pelodytes_punctatus	Anura	Amphibian	45	Stark & Pincheira-Donoso 2022	6.283	Stark & Pincheira-Donoso 2022	four-legged	0.148961	11.4189	5.66214	0.541704	8.11607	11.3803	5.73392	0.607195	8.46053	Not basking	AmphiBIO_v1	13.255	Esteban, M., SГЎnchez-HerrГЎiz, M. J., Barbadillo, L. J., Castanet, J., & MГЎrquez, R. (2002). Effects of age, size and temperature on the advertisement calls of two Spanish populations of Pelodytes punctatus. Amphibia Reptilia, 23(3), 249-258.
Pelophylax_esculentus	Anura	Amphibian	117	30. MacLarnon 1996	48	30. MacLarnon 1996	four-legged	0.0557936	8.09383	9.21706	0.428858	33.1624	9.46013	7.26984	0.562937	29.2975	Not basking	Trochet, Audrey, et al. "A database of life-history traits of European amphibians." Biodiversity Data Journal 2 (2014).	NA
Pelophylax_hubeiensis	Anura	Amphibian	56.308	convert from volume: 33. Mai et al., 2020	14.83	18. Huang et al., 2020	four-legged	0.0317007	16.2224	8.26822	0.565551	21.2665	17.1122	8.54304	0.517684	22.4613	Diurnal+Cath	17. Huang et al., 2019	NA
Pelophylax_lessonae	Anura	Amphibian	207.4	Stark & Pincheira-Donoso 2022	9.84	Stark & Pincheira-Donoso 2022	four-legged	0.700449	7.00501	8.37968	0.535981	32.0411	14.1235	6.10883	0.508672	18.3592	Diurnal+Cath	AmphiBIO_v1	NA
Pelophylax_nigromaculatus	Anura	Amphibian	76.84	26. Liao et al., 2016	28.3	26. Liao et al., 2016	four-legged	0.00522845	9.71355	10.4491	0.478653	34.206	5.78256	10.9136	0.316273	48.033	Diurnal+Cath	AmphiBIO_v1	NA
Pelophylax_plancyi	Anura	Amphibian	55.1	26. Liao et al., 2016	22.63	26. Liao et al., 2016	four-legged	-0.0833327	14.1253	9.47288	0.475783	29.7712	14.9974	9.47167	0.538393	29.1433	Diurnal+Cath	17. Huang et al., 2019	NA
Pelophylax_ridibundus	Anura	Amphibian	114.4	Stark & Pincheira-Donoso 2022	16.419	Stark & Pincheira-Donoso 2022	four-legged	0.31412	8.09383	9.21706	0.428858	33.1624	9.46013	7.26984	0.562937	29.2975	Diurnal+Cath	AmphiBIO_v1	NA
Phrynobatrachus_calcaratus	Anura	Amphibian	12.4	Stark & Pincheira-Donoso 2022	1.316	Stark & Pincheira-Donoso 2022	four-legged	-0.0201696	25.5768	1.1026	0.677608	14.0317	26.484	0.944142	0.578979	15.0147	Diurnal+Cath	https://amphibiaweb.org/species/3763	NA
Phrynomantis_bifasciatus	Anura	Amphibian	29	Stark & Pincheira-Donoso 2022	30.265	Stark & Pincheira-Donoso 2022	four-legged	-0.434737	21.8584	2.42273	0.522407	21.0557	20.5465	2.60072	0.599088	23.5522	Not basking	AmphiBIO_v1	NA
Phyllobates_lugubris	Anura	Amphibian	20.9	Stark & Pincheira-Donoso 2022	0.652642	Stark & Pincheira-Donoso 2022	four-legged	0.381817	25.0013	0.635649	0.823522	1.38949	21.8734	0.642783	0.798102	1.80078	Diurnal+Cath	AmphiBIO_v1	NA
Phyllomedusa_bicolor	Anura	Amphibian	20.1	Stark & Pincheira-Donoso 2022	104.955	Stark & Pincheira-Donoso 2022	four-legged	-0.904703	26.0639	0.493327	0.79929	1.0244	27.1179	0.419698	0.781136	1.70433	Not basking	AmphiBIO_v1	NA
Phyllomedusa_sauvagii	Anura	Amphibian	56.3	Stark & Pincheira-Donoso 2022	20.355	Stark & Pincheira-Donoso 2022	four-legged	-0.0474988	22.8074	3.44194	0.606823	13.7764	22.4221	4.05502	0.637954	12.89	Not basking	AmphiBIO_v1	NA
Platymantis_vitiensis	Anura	Amphibian	4.93136	convert from volume: 51. TAYLOR et al., 1995	0.3	51. TAYLOR et al., 1995	four-legged	-0.051126	24.1383	1.23927	0.812869	3.2397	24.0952	1.32371	0.792004	3.80894	Not basking	NARAYAN, Edward Jitik. "BIOLOGY OF THE E DA GERED FIJIA GROU D FROG (PLATYMA TIS VITIA A): BREEDI GAD REPRODUCTIVE E DOCRI OLOGY." (2009).	NA
Polypedates_leucomystax	Anura	Amphibian	19.2696	convert from volume: 43. ROTH et al., 1994	14.8313	convert from size to weigth: 43. ROTH et al., 1994	four-legged	-0.434018	24.1542	1.91245	0.710102	5.89434	26.9175	2.09951	0.495099	23.9127	Not basking	https://eol.org/pages/1039107	NA
Polypedates_megacephalus	Anura	Amphibian	43.63	26. Liao et al., 2016	5.36	26. Liao et al., 2016	four-legged	0.175239	17.6808	6.77256	0.626582	15.0356	17.6339	8.25806	0.565166	20.6729	Not basking	17. Huang et al., 2019	NA
Pseudacris_triseriata	Anura	Amphibian	2.25848	convert from volume: 51. TAYLOR et al., 1995	0.1	51. TAYLOR et al., 1995	four-legged	-0.11573	9.6861	9.21244	0.529254	35.7365	9.65897	9.33082	0.429653	37.7832	Diurnal+Cath	https://www.macalester.edu/ordway/biodiversity/inventory/chorusfrog/	28	Fitch (1956) from Brattstrom, B. H. (1963). A preliminary review of the thermal requirements of amphibians. Ecology, 44(2), 238-255.
Pseudis_paradoxa	Anura	Amphibian	73.8	Stark & Pincheira-Donoso 2022	16.977	Stark & Pincheira-Donoso 2022	four-legged	0.115398	25.2701	1.1294	0.735866	3.01169	24.2857	0.823389	0.758476	5.19232	Diurnal+Cath	The Online Guide to the Animals of Trinidad and Tobago	NA
Ptychadena_mascareniensis	Anura	Amphibian	40	Stark & Pincheira-Donoso 2022	14.519	Stark & Pincheira-Donoso 2022	four-legged	-0.111513	23.5243	1.73652	0.59427	4.77242	26.0696	0.606696	0.755459	2.8934	Diurnal+Cath	AmphiBIO_v1	NA
Quasipaa_boulengeri	Anura	Amphibian	62.53	26. Liao et al., 2016	52.73	26. Liao et al., 2016	four-legged	-0.239791	15.8817	7.19276	0.614329	19.2293	15.6909	7.7507	0.631506	19.3335	Not basking	AmphiBIO_v1	NA
Rana_areolata	Anura	Amphibian	153	Dubois E (1913) On the relation between the quantity of brain and the size of the body in vertebrates	73.35	Dubois E (1913) On the relation between the quantity of brain and the size of the body in vertebrates	four-legged	0.06633	15.389	8.31102	0.572832	22.2748	16.3423	8.185	0.582117	23.0146	Diurnal+Cath	Hoffman, Andrew S., Joseph R. Robb, and Perry J. Williams. "Daily activity patterns of Northern Crawfish Frogs (Lithobates areolatus circulosa) in association with crayfish burrows in southeastern Indiana." (2010).	NA
Rana_catesbeiana	Anura	Amphibian	462.8	11. Gillooly and Michael 2014	520	11. Gillooly and Michael 2014	four-legged	0.057576	12.3484	8.56461	0.532724	25.9447	14.8222	7.27101	0.655545	18.7761	Not basking	https://www.fs.fed.us/rm/grassland-shrubland-desert/docs/projects/vulnerable-obligate-species/species-reports/american-bullfrog.pdf	29.7	Brattstrom 1963
Rana_chaochiaoensis	Anura	Amphibian	51.04	26. Liao et al., 2016	9.53	26. Liao et al., 2016	four-legged	0.0995501	13.5528	4.75414	0.595647	16.4786	15.9386	4.41918	0.588964	15.2134	Diurnal+Cath	17. Huang et al., 2019	NA
Rana_chensinensis	Anura	Amphibian	66.676	convert from volume: 33. Mai et al., 2020	14.56	33. Mai et al., 2020	four-legged	0.109692	6.02085	12.1483	0.396565	46.8435	5.08673	11.8047	0.446723	48.2001	Diurnal+Cath	https://baike.baidu.com/item/дё­е›Ѕжћ—и›™/835360	NA
Rana_clamitans	Anura	Amphibian	148.3	11. Gillooly and Michael 2014	96.3	11. Gillooly and Michael 2014	four-legged	-0.0152502	10.0114	9.11077	0.578726	30.515	4.61082	12.2824	0.418639	63.5282	Not basking	https://tpwd.texas.gov/huntwild/wild/species/bronzefrog/	21.36	Brattstrom 1963
Rana_japonica	Anura	Amphibian	35.67	26. Liao et al., 2016	14.6	26. Liao et al., 2016	four-legged	-0.16266	12.4608	8.11392	0.629352	21.8165	13.7283	7.84898	0.641306	15.1304	Diurnal+Cath	https://eol.org/pages/332982	NA
Rana_kukunoris	Anura	Amphibian	43.28	26. Liao et al., 2016	9.21	26. Liao et al., 2016	four-legged	0.0364621	3.18851	8.03366	0.325742	40.1431	2.38896	7.59226	0.408298	45.1445	Diurnal+Cath	17. Huang et al., 2019	NA
Rana_omeimontis	Anura	Amphibian	57.25	26. Liao et al., 2016	11.65	26. Liao et al., 2016	four-legged	0.0992191	14.8924	7.16739	0.609151	19.6377	16.674	7.21034	0.600342	19.0702	Diurnal+Cath	17. Huang et al., 2019	NA
Rana_pipiens	Anura	Amphibian	20.3574	convert from volume: 51. TAYLOR et al., 1995	1.1	51. TAYLOR et al., 1995	four-legged	0.239935	4.64068	10.4942	0.399115	44.9545	1.76989	8.79156	0.502953	48.2832	Diurnal+Cath	Robertson, D. R. "Diurnal variations in the influence of the ultimobranchial glands on calcium homeostasis in the frog (Rana pipiens)." Journal of Endocrinology 79.2 (1978): 167-178.	26.08	Moreira et al 2021
Rana_sylvatica	Anura	Amphibian	8.56772	convert from volume: 51. TAYLOR et al., 1995	0.37	51. TAYLOR et al., 1995	four-legged	0.136363	-1.41456	12.0512	0.376756	62.8832	-1.94483	12.7647	0.312438	85.7462	Diurnal+Cath	https://digitalatlas.cose.isu.edu/bio/amph/anurans/rasy/rasyfra.htm	23.2	Brattstrom, B. H. (1963). A preliminary review of the thermal requirements of amphibians. Ecology, 44(2), 238-255.
Rana_temporaria	Anura	Amphibian	18.52	11. Gillooly and Michael 2014	42.1	11. Gillooly and Michael 2014	four-legged	-0.711976	3.68914	9.16504	0.479659	44.0036	4.2898	10.7993	0.468974	56.7218	Diurnal+Cath	AmphiBIO_v1	13.8	Vences et al. 2002
Rana_zhenhaiensis	Anura	Amphibian	43.764	convert from volume: 17. Huang et al., 2019	14.6	17. Huang et al., 2019	four-legged	-0.0738462	17.6766	7.47371	0.603273	14.9244	18.0969	7.82913	0.61668	15.5162	Diurnal+Cath	17. Huang et al., 2019	NA
Rhacophorus_chenfui	Anura	Amphibian	33.5	26. Liao et al., 2016	5.75	26. Liao et al., 2016	four-legged	0.0429463	14.7496	7.22151	0.641504	18.9799	14.5766	7.45185	0.632505	20.2406	Not basking	26. Liao et al., 2016	NA
Rhacophorus_dennysi	Anura	Amphibian	161.748	convert from volume: 33. Mai et al., 2020	53	18. Huang et al., 2020	four-legged	0.171684	18.4087	6.90917	0.642281	13.4825	18.7752	6.6782	0.674784	12.1879	Not basking	17. Huang et al., 2019	NA
Rhacophorus_dugritei	Anura	Amphibian	42.02	26. Liao et al., 2016	5.35	26. Liao et al., 2016	four-legged	0.159376	14.1739	4.6458	0.657729	13.0064	18.1101	3.75818	0.702207	10.8232	Not basking	17. Huang et al., 2019	NA
Rhacophorus_omeimontis	Anura	Amphibian	66.73	26. Liao et al., 2016	11.61	26. Liao et al., 2016	four-legged	0.166624	15.0717	7.03316	0.638044	18.2499	18.0685	6.9903	0.652968	13.9645	Not basking	AmphiBIO_v1	NA
Rhinella_marina	Anura	Amphibian	243.3	Stark & Pincheira-Donoso 2022	502.414	Stark & Pincheira-Donoso 2022	four-legged	-0.213078	25.6015	0.777946	0.748453	1.48519	25.1158	0.420187	0.829224	1.19931	Not basking	https://animaldiversity.org/accounts/Rhinella_marina/	25.2	Brattstrom, B. H. (1963). A preliminary review of the thermal requirements of amphibians. Ecology, 44(2), 238-255
Rhinella_spinulosa	Anura	Amphibian	132	Stark & Pincheira-Donoso 2022	108.893	Stark & Pincheira-Donoso 2022	four-legged	-0.0965298	7.71473	3.19335	0.236118	15.5323	7.62797	3.44519	0.120119	18.546	Not basking	Sanabria, Eduardo A., et al. "Thermal ecology of the postвЂ“metamorphic Andean toad (Rhinella spinulosa) at elevation in the monte desert, Argentina." Journal of thermal biology 52 (2015): 52-57.	11.5	Sanabria, E. A., RodrГ­guez, C. Y., Vergara, C., Ontivero, E., Banchig, M., Navas, A. L., ... & Quiroga, L. B. (2015). Thermal ecology of the postвЂ“metamorphic Andean toad (Rhinella spinulosa) at elevation in the monte desert, Argentina. Journal of thermal biology, 52, 52-57.
Rhinophrynus_dorsalis	Anura	Amphibian	32.9241	convert from volume: 51. TAYLOR et al., 1995	16.57	51. TAYLOR et al., 1995	four-legged	-0.22908	25.4286	1.83237	0.70939	8.66698	25.6306	1.97185	0.742762	11.9125	Not basking	AmphiBIO_v1	NA
Scaphiophryne_madagascariensis	Anura	Amphibian	53.3	Stark & Pincheira-Donoso 2022	11.597	Stark & Pincheira-Donoso 2022	four-legged	0.069311	17.0861	2.53711	0.504249	18.19	18.804	2.50492	0.544443	14.2585	Not basking	AmphiBIO_v1	NA
Scinax_ruber	Anura	Amphibian	34	Stark & Pincheira-Donoso 2022	3.771	Stark & Pincheira-Donoso 2022	four-legged	0.154804	25.8626	0.62961	0.760765	1.87414	27.0007	0.402689	0.787272	1.91871	Not basking	AmphiBIO_v1	NA
Scutiger_muliensis	Anura	Amphibian	47.65	26. Liao et al., 2016	33.18	26. Liao et al., 2016	four-legged	-0.242052	6.67297	5.10811	0.630309	10.8588	7.53053	5.10721	0.594265	13.8013	Not basking	17. Huang et al., 2019	NA
Smilisca_phaeota	Anura	Amphibian	36.2	Stark & Pincheira-Donoso 2022	39.318	Stark & Pincheira-Donoso 2022	four-legged	-0.403823	25.322	0.590966	0.787689	1.77224	24.2774	0.274857	0.797633	1.51156	Not basking	AmphiBIO_v1	NA
Smilisca_sordida	Anura	Amphibian	39.5	Stark & Pincheira-Donoso 2022	7.379	Stark & Pincheira-Donoso 2022	four-legged	0.0521633	24.4611	0.740822	0.800142	2.7494	21.9349	0.645575	0.797226	1.86296	Diurnal+Cath	AmphiBIO_v1	NA
Trachycephalus_venulosus	Anura	Amphibian	74.75	Stark & Pincheira-Donoso 2022	72.67	Stark & Pincheira-Donoso 2022	four-legged	-0.242423	25.0425	1.069	0.719843	3.7817	25.5022	0.526498	0.80778	2.39914	Not basking	https://amphibiaweb.org/cgi/amphib_query?where-genus=Trachycephalus&where-species=typhonius	NA
Xenophrys_shapingensis	Anura	Amphibian	41.95	26. Liao et al., 2016	29.94	26. Liao et al., 2016	four-legged	-0.271705	9.01388	5.72329	0.587173	21.8326	9.13104	5.8229	0.598839	20.3893	Not basking	https://www.amphibiachina.org/species/275	NA
Xenopus_laevis	Anura	Amphibian	31	11. Gillooly and Michael 2014	20	11. Gillooly and Michael 2014	four-legged	-0.302249	19.451	3.72961	0.358089	21.7538	21.3607	4.31534	0.319582	28.4066	Not basking	AmphiBIO_v1	19	Mokhatla et a. 2019
Ambystoma_maculatum	Caudata	Amphibian	37.2	1. Amiel et al., 2011	14.45	1. Amiel et al., 2011	four-legged	-0.14184	8.71077	9.332	0.576944	32.2146	9.62389	8.47358	0.590588	25.732	Diurnal+Cath	AmphiBIO_v1	8.3	Moreira et al 2021
Ambystoma_mexicanum	Caudata	Amphibian	28	11. Gillooly and Michael 2014	40	11. Gillooly and Michael 2014	four-legged	-0.519672	NA	NA	0.412523	20.2514	NA	NA	0.472445	26.3009	Not basking	https://eol.org/pages/1019571	20	Moreira et al 2021
Ambystoma_opacum	Caudata	Amphibian	8.3916	convert from volume: 43. ROTH et al., 1994	2.85667	Jeannine A. Ott and David E. Scott 1999	four-legged	-0.383436	14.8589	7.77821	0.626972	20.1589	13.0038	7.74776	0.666376	22.7224	Not basking	https://animaldiversity.org/accounts/Ambystoma_opacum/	21.3	Brattstrom, B. H. (1963). A preliminary review of the thermal requirements of amphibians. Ecology, 44(2), 238-255.
Ambystoma_texanum	Caudata	Amphibian	15.2	1. Amiel et al., 2011	40.9	1. Amiel et al., 2011	four-legged	-0.790547	14.9328	8.34982	0.559191	22.855	15.5892	8.25521	0.541829	26.7636	Not basking	https://explorer.natureserve.org/Taxon/ELEMENT_GLOBAL.2.103285/Ambystoma_texanum	NA
Aneides_lugubris	Caudata	Amphibian	23.5	1. Amiel et al., 2011	4.59	1. Amiel et al., 2011	four-legged	-0.0547226	14.1846	4.76983	0.493722	11.0451	15.0576	4.95247	0.478689	14.703	Not basking	http://www.californiaherps.com/salamanders/pages/a.lugubris.html#description	8.1	Brattstrom, B. H. (1963). A preliminary review of the thermal requirements of amphibians. Ecology, 44(2), 238-255.
Batrachoseps_attenuatus	Caudata	Amphibian	2.3	11. Gillooly and Michael 2014	1.29361	convert from size to weigth: 11. Gillooly and Michael 2014	four-legged	-0.747575	13.7741	5.15096	0.581214	8.22537	13.5377	6.33234	0.53024	5.64725	Not basking	http://www.californiaherps.com/salamanders/pages/b.attenuatus.html#description	12.1	Brattstrom, B. H. (1963). A preliminary review of the thermal requirements of amphibians. Ecology, 44(2), 238-255.
Bolitoglossa_altamazonica	Caudata	Amphibian	8.8	1. Amiel et al., 2011	1	1. Amiel et al., 2011	four-legged	-0.100486	25.6436	0.506261	0.813445	1.06163	25.7895	0.385835	0.823711	1.57527	Not basking	https://bioweb.bio/faunaweb/amphibiaweb/FichaEspecie/Bolitoglossa%20altamazonica	NA
Bolitoglossa_dofleini	Caudata	Amphibian	17.8192	convert from volume: 43. ROTH et al., 1994	15.7531	convert from size to weigth: 43. ROTH et al., 1994	four-legged	-0.483071	22.9034	1.47461	0.806486	2.52173	24.207	1.49971	0.750779	4.17971	NA		NA
Bolitoglossa_subpalmata	Caudata	Amphibian	8.0808	convert from volume: 43. ROTH et al., 1994	2.3558	convert from size to weigth: 43. ROTH et al., 1994	four-legged	-0.351651	17.7867	0.572667	0.786813	2.17434	23.1475	0.672192	0.78601	3.04681	Not basking	https://eol.org/pages/331315	12	Moreira et al 2021
Calotriton_asper	Caudata	Amphibian	25.2	1. Amiel et al., 2011	6.01	1. Amiel et al., 2011	four-legged	-0.0917499	7.85721	5.43187	0.576832	19.9616	9.30929	5.65514	0.542587	13.9341	Not basking	AmphiBIO_v1	21.08	Preferred Tb, from Lab; Trochet, A., DupouГ©, A., Souchet, J., Bertrand, R., Deluen, M., Murarasu, S., ... & Aubret, F. (2018). Variation of preferred body temperatures along an altitudinal gradient: A multi-species study. Journal of Thermal Biology, 77, 38-44.
Cynops_pyrrhogaster	Caudata	Amphibian	25.3	1. Amiel et al., 2011	7.04	1. Amiel et al., 2011	four-legged	-0.12956	12.0104	8.13744	0.633428	22.2703	10.049	8.61154	0.578204	39.0301	Not basking	Naruse & Oishi, 1996	NA
Desmognathus_aeneus	Caudata	Amphibian	1.82336	convert from volume: 44. ROTH et al., 1995	0.311631	convert from size to weigth: 44. ROTH et al., 1995	four-legged	-0.492726	14.9621	7.26689	0.685384	18.3153	14.9993	7.37577	0.655098	18.713	Not basking	https://amphibiaweb.org/cgi/amphib_query?where-genus=Desmognathus&where-species=aeneus&account=lannoo	NA
Desmognathus_monticola	Caudata	Amphibian	10.2	11. Gillooly and Michael 2014	7.5	11. Gillooly and Michael 2014	four-legged	-0.539898	12.5358	7.76009	0.656542	23.8314	11.3042	7.61458	0.663032	25.6881	Not basking	https://explorer.natureserve.org/Taxon/ELEMENT_GLOBAL.2.102693/Desmognathus_monticola	12.7	Brattstrom, B. H. (1963). A preliminary review of the thermal requirements of amphibians. Ecology, 44(2), 238-255
Desmognathus_ochrophaeus	Caudata	Amphibian	2.1756	convert from volume: 44. ROTH et al., 1995	1.0382	convert from size to weigth: 44. ROTH et al., 1995	four-legged	-0.716757	8.51146	8.77733	0.611635	33.1374	12.146	8.30272	0.646651	26.9218	Not basking	https://registrelep.gc.ca/virtual_sara/files/cosewic/sr_desmognathus_ochrophaeus_e.pdf	16.7	Brattstrom, B. H. (1963). A preliminary review of the thermal requirements of amphibians. Ecology, 44(2), 238-255
Desmognathus_quadramaculatus	Caudata	Amphibian	12.85	11. Gillooly and Michael 2014	25.7	11. Gillooly and Michael 2014	four-legged	-0.747372	12.3694	7.42587	0.670688	22.5322	12.2411	7.4231	0.668312	22.1069	Diurnal+Cath	https://animaldiversity.org/accounts/Desmognathus_quadramaculatus/	NA
Desmognathus_wrighti	Caudata	Amphibian	1.27428	convert from volume: 44. ROTH et al., 1995	0.274107	convert from size to weigth: 44. ROTH et al., 1995	four-legged	-0.61627	11.894	7.28446	0.67769	22.5868	12.5601	7.32611	0.668051	21.5063	Not basking	https://animaldiversity.org/accounts/Desmognathus_wrighti/	17.1	Brattstrom, B. H. (1963). A preliminary review of the thermal requirements of amphibians. Ecology, 44(2), 238-255
Dicamptodon_ensatus	Caudata	Amphibian	116.9	1. Amiel et al., 2011	81.82	1. Amiel et al., 2011	four-legged	-0.0778561	13.1839	4.20411	0.643573	6.95554	13.3186	4.77217	0.5943	8.03665	Not basking	https://animaldiversity.org/accounts/Dicamptodon_ensatus/	12.125	Brattstrom, B. H. (1963). A preliminary review of the thermal requirements of amphibians. Ecology, 44(2), 238-255.
Ensatina_eschscholtzii	Caudata	Amphibian	27	1. Amiel et al., 2011	4.05	1. Amiel et al., 2011	four-legged	0.0368519	10.974	5.20425	0.602851	2.99092	12.9923	6.08011	0.572848	5.49095	Not basking	Kuchta, S. R., Krakauer, A. H., & Sinervo, B. (2008). Why does the YellowвЂђeyed ensatina have yellow eyes? Batesian mimicry of Pacific newts (genus Taricha) by the salamander Ensatina eschscholtzii xanthoptica. Evolution: International Journal of Organic Evolution, 62(4), 984-990.	10.6	Brattstrom, B. H. (1963). A preliminary review of the thermal requirements of amphibians. Ecology, 44(2), 238-255.
Euproctus_montanus	Caudata	Amphibian	14.4	1. Amiel et al., 2011	2.05	1. Amiel et al., 2011	four-legged	-0.0659964	12.55	5.12508	0.65409	3.68117	13.264	5.089	0.642856	3.96115	Not basking	AmphiBIO_v1	NA
Eurycea_bislineata	Caudata	Amphibian	7.8	1. Amiel et al., 2011	1.34	1. Amiel et al., 2011	four-legged	-0.226013	4.88107	10.1714	0.562421	39.9141	6.26674	9.55686	0.608077	36.1201	Not basking	https://explorer.natureserve.org/Taxon/ELEMENT_GLOBAL.2.105466/Eurycea_bislineata	12	Brattstrom, B. H. (1963). A preliminary review of the thermal requirements of amphibians. Ecology, 44(2), 238-255.
Eurycea_longicauda	Caudata	Amphibian	14.2	1. Amiel et al., 2011	2.04	1. Amiel et al., 2011	four-legged	-0.0708485	11.6861	8.5696	0.611019	27.314	11.364	8.14953	0.64707	29.6697	Not basking	AmphiBIO_v1	13.5	Mean of MAX and MIN; Brattstrom, B. H. (1963). A preliminary review of the thermal requirements of amphibians. Ecology, 44(2), 238-255.
Hydromantes_genei	Caudata	Amphibian	16.8868	convert from volume: 43. ROTH et al., 1994	2.66785	convert from size to weigth: 43. ROTH et al., 1994	four-legged	-0.062644	15.25	5.32588	0.628046	13.3069	15.4702	5.36381	0.571391	16.4821	NA		NA
Hydromantes_italicus	Caudata	Amphibian	21.8	1. Amiel et al., 2011	2.27	1. Amiel et al., 2011	four-legged	0.0886225	11.1092	6.4373	0.628558	17.3801	12.4492	6.39097	0.56298	13.4135	Not basking	www.iowadnr.gov	12.03	Mean of MAX and MIN; Lunghi, E., Manenti, R., Canciani, G., ScarГ¬, G., Pennati, R., & Ficetola, G. F. (2016). Thermal equilibrium and temperature differences among body regions in European plethodontid salamanders. Journal of Thermal Biology, 60, 79-85.
Hynobius_naevius	Caudata	Amphibian	19.2	1. Amiel et al., 2011	4.55	1. Amiel et al., 2011	four-legged	-0.140302	15.075	7.46152	0.709782	8.85144	15.8713	7.43455	0.660586	7.61467	Not basking	https://amphibiaweb.org/species/3889	NA
Hynobius_nebulosus	Caudata	Amphibian	9	1. Amiel et al., 2011	2	1. Amiel et al., 2011	four-legged	-0.263946	15.5514	7.47703	0.663377	8.30971	15.5408	7.48898	0.668128	7.95539	Not basking	https://amphibiaweb.org/species/3890	NA
Ichthyosaura_alpestris	Caudata	Amphibian	14.2089	6. Breuil&Thireau 1985	2.16844	6. Breuil&Thireau 1985	four-legged	-0.0858359	8.47752	6.39653	0.601164	19.0749	9.04648	6.15908	0.672972	12.2815	Not basking	https://eol.org/pages/330758/articles	19.8	In Lab, BalogovГЎ, M., & GvoЕѕdГ­k, L. (2015). Can newts cope with the heat? Disparate thermoregulatory strategies of two sympatric species in water. PLoS One, 10(5), e0128155.
Lissotriton_boscai	Caudata	Amphibian	12.7	1. Amiel et al., 2011	1.92	1. Amiel et al., 2011	four-legged	-0.104183	14.1041	5.35665	0.541633	10.3532	13.8666	6.05831	0.50816	17.3761	Not basking	AmphiBIO_v1	NA
Lissotriton_helveticus	Caudata	Amphibian	8	1. Amiel et al., 2011	1.01	1. Amiel et al., 2011	four-legged	-0.144365	9.78495	5.35981	0.624482	10.2804	10.5717	5.78515	0.634386	12.1237	Not basking	In the reproductive period, the animals are active during the day as well as the night. Outside this period, activity is restricted to rainy or humid nights.; https://amphibiaweb.org/species/4297	NA
Lissotriton_montandoni	Caudata	Amphibian	9.1	1. Amiel et al., 2011	1.23	1. Amiel et al., 2011	four-legged	-0.137661	6.4414	7.54648	0.611517	31.4665	6.11788	7.52626	0.612156	32.335	Diurnal+Cath	AmphiBIO_v1	NA
Lissotriton_vulgaris	Caudata	Amphibian	8.4	1. Amiel et al., 2011	1.15	1. Amiel et al., 2011	four-legged	-0.155616	5.32784	8.8838	0.507641	37.9628	7.63831	7.92544	0.552422	24.4243	Diurnal+Cath	AmphiBIO_v1	NA
Necturus_maculosus	Caudata	Amphibian	114	1. Amiel et al., 2011	94.85	1. Amiel et al., 2011	four-legged	-0.125695	9.25	9.63268	0.543636	36.3057	11.4437	9.20606	0.537268	33.2933	Not basking	AmphiBIO_v1	11.68	Mean of MAX and MIN; Preferred Tb, from Lab; Hutchison, V. H., & Spriestersbach, K. K. (1986). Diel and seasonal cycles of activity and behavioral thermoregulation in the salamander Necturus maculosus. Copeia, 612-618.
Notophthalmus_viridescens	Caudata	Amphibian	10.2	1. Amiel et al., 2011	2.18	1. Amiel et al., 2011	four-legged	-0.231124	10.4472	8.88521	0.587229	28.8701	5.07562	9.96059	0.464736	45.7698	Diurnal+Cath	https://animaldiversity.org/accounts/Notophthalmus_viridescens/	11.3	Brattstrom, B. H. (1963). A preliminary review of the thermal requirements of amphibians. Ecology, 44(2), 238-255.
Onychodactylus_japonicus	Caudata	Amphibian	21.6	1. Amiel et al., 2011	5.1	1. Amiel et al., 2011	four-legged	-0.117667	10.1842	8.40639	0.638544	28.4707	9.0799	8.65564	0.589293	34.9585	NA		NA
Parvimolge_townsendi	Caudata	Amphibian	1.40896	convert from volume: 44. ROTH et al., 1995	0.211033	convert from size to weigth: 44. ROTH et al., 1995	four-legged	-0.507286	18.7	1.93386	0.743707	6.07987	19.3462	2.04131	0.596597	13.573	Not basking	Scheele, B. C., Pasmans, F., Skerratt, L. F., Berger, L., Martel, A. N., Beukema, W., ... & Canessa, S. (2019). Amphibian fungal panzootic causes catastrophic and ongoing loss of biodiversity. Science, 363(6434), 1459-1463.	18.3	Moreira et al 2021
Plethodon_cinereus	Caudata	Amphibian	3.29	11. Gillooly and Michael 2014	1.8	11. Gillooly and Michael 2014	four-legged	-0.674662	6.30228	9.85148	0.561756	38.0559	10.3169	8.61508	0.556457	29.4113	Not basking	https://amphibiaweb.org/cgi/amphib_query?where-genus=Plethodon&where-species=cinereus&account=lannoo	18.2	Brattstrom, B. H. (1963). A preliminary review of the thermal requirements of amphibians. Ecology, 44(2), 238-255.
Plethodon_glutinosus	Caudata	Amphibian	12.8	1. Amiel et al., 2011	1.9	1. Amiel et al., 2011	four-legged	-0.0981598	13.9032	7.80944	0.627569	21.8981	14.067	7.98691	0.641114	22.2497	Not basking	https://explorer.natureserve.org/Taxon/ELEMENT_GLOBAL.2.103372/Plethodon_glutinosus	18.1	Brattstrom, B. H. (1963). A preliminary review of the thermal requirements of amphibians. Ecology, 44(2), 238-255.
Plethodon_jordani	Caudata	Amphibian	6	1. Amiel et al., 2011	0.72	1. Amiel et al., 2011	four-legged	-0.184723	10.34	7.1214	0.711896	21.7737	12.3925	7.34865	0.673241	21.4946	Not basking	AmphiBIO_v1	NA
Plethodon_richmondi	Caudata	Amphibian	8.4	1. Amiel et al., 2011	1.24	1. Amiel et al., 2011	four-legged	-0.174446	11.9491	8.00744	0.652598	25.7733	12.1356	7.99334	0.653279	28.3208	Not basking	AmphiBIO_v1	NA
Pleurodeles_waltl	Caudata	Amphibian	32.3	1. Amiel et al., 2011	17.24	1. Amiel et al., 2011	four-legged	-0.247297	15.0866	5.85721	0.417786	17.877	14.7682	6.84582	0.441216	21.5411	Not basking	AmphiBIO_v1	NA
Proteus_anguinus	Caudata	Amphibian	33.7	1. Amiel et al., 2011	15.33	1. Amiel et al., 2011	four-legged	-0.199526	10.1009	6.5666	0.601803	23.4785	10.1835	6.65263	0.581133	23.0439	Diurnal+Cath	AmphiBIO_v1	NA
Rhyacotriton_olympicus	Caudata	Amphibian	12	1. Amiel et al., 2011	1.14	1. Amiel et al., 2011	four-legged	0.00146815	8.21808	4.46754	0.757792	7.10167	8.5941	4.46631	0.754296	5.92784	Not basking	https://eol.org/pages/1018900	7.7	Brattstrom, B. H. (1963). A preliminary review of the thermal requirements of amphibians. Ecology, 44(2), 238-255.
Salamandra_atra	Caudata	Amphibian	26.9	1. Amiel et al., 2011	5.95	1. Amiel et al., 2011	four-legged	-0.0608907	4.38935	6.39309	0.509524	40.7369	4.04049	6.39595	0.485094	44.1627	Not basking	AmphiBIO_v1	NA
Salamandra_infraimmaculata	Caudata	Amphibian	47	Dubois E (1913) On the relation between the quantity of brain and the size of the body in vertebrates	24.88	Dubois E (1913) On the relation between the quantity of brain and the size of the body in vertebrates	four-legged	-0.176074	12.7718	7.85628	0.339614	19.7086	11.8974	9.51138	0.251416	37.0889	Not basking	AmphiBIO_v1	NA
Salamandra_salamandra	Caudata	Amphibian	40.7	1. Amiel et al., 2011	18.66	Trochet, Audrey, et al.2014	four-legged	-0.166685	9.89441	6.25644	0.584044	15.0149	8.80133	5.69067	0.657692	13.9473	Diurnal+Cath	https://amphibiaweb.org/species/4284	14.5	S. D. Busack, Body temperatures and live weights of five Spanish amphibians and reptiles. J. Herpetol. 12, 256-258 (1978).
Salamandrina_terdigitata	Caudata	Amphibian	1.8648	convert from volume: 43. ROTH et al., 1994	0.86074	convert from size to weigth: 43. ROTH et al., 1994	four-legged	-0.73686	13.6807	5.72067	0.611069	7.77536	14.4458	5.66399	0.589832	6.36542	Diurnal+Cath	AmphiBIO_v1	NA
Taricha_rivularis	Caudata	Amphibian	33.8	1. Amiel et al., 2011	11	1. Amiel et al., 2011	four-legged	-0.115293	11.9817	4.2251	0.721728	3.79394	11.4392	4.96761	0.677808	3.15318	Not basking	http://www.californiaherps.com/salamanders/pages/t.rivularis.html	10.5	Mean of MAX and MIN; Licht, P., & Brown, A. G. (1967). Behavioral Thermoregulation and Its Role in the Ecolgy of the RedвЂђBellied Newt, Taricha Rivularis. Ecology, 48(4), 598-611.
Thorius_narisovalis	Caudata	Amphibian	1.3468	convert from volume: 43. ROTH et al., 1994	0.0362994	convert from size to weigth: 43. ROTH et al., 1994	four-legged	-0.0870001	13.2	1.106	0.730676	7.15408	18.4492	1.3786	0.623144	13.6345	NA		NA
Thorius_pennatulus	Caudata	Amphibian	0.53872	convert from volume: 44. ROTH et al., 1995	0.0380364	convert from size to weigth: 44. ROTH et al., 1995	four-legged	-0.496621	18.485	1.93715	0.742666	5.65014	19.3516	2.03807	0.596651	13.6039	NA		NA
Triturus_carnifex	Caudata	Amphibian	22.937	convert from volume: From 57. Vukov et al., 2006 Ml Braincase, trasferta times 0.41 from Clement, Alice M., et al. "Brain reconstruction across the fish-tetrapod transition; Insights from modern amphibians." Frontiers in Ecology and Evolution 9 (2021): 160.	6.86639	convert from size to weigth: 57. Vukov et al., 2006	four-legged	-0.165904	10.6186	6.6528	0.566618	18.4368	9.30396	6.90771	0.51687	27.9161	Not basking	https://amphibiaweb.org/species/4294	NA
Triturus_cristatus	Caudata	Amphibian	22.9	1. Amiel et al., 2011	5.83	1. Amiel et al., 2011	four-legged	-0.125716	5.97671	8.75789	0.52506	35.5779	5.01084	9.72819	0.528717	46.3265	Not basking	https://amphibiaweb.org/species/4294	NA
Triturus_dobrogicus	Caudata	Amphibian	12.5304	convert from volume: From 57. Vukov et al., 2006 Ml Braincase, trasferta times 0.41 from Clement, Alice M., et al. "Brain reconstruction across the fish-tetrapod transition; Insights from modern amphibians." Frontiers in Ecology and Evolution 9 (2021): 160.	6.0106	convert from size to weigth: 57. Vukov et al., 2006	four-legged	-0.39521	10.5687	7.7898	0.516739	23.2557	10.9611	7.74034	0.509818	20.9177	Not basking	https://www.caudata.org/cc/species/Triturus/Triturus_sp.shtml	NA
Triturus_karelinii	Caudata	Amphibian	29.9456	convert from volume: From 57. Vukov et al., 2006 Ml Braincase, trasferta times 0.41 from Clement, Alice M., et al. "Brain reconstruction across the fish-tetrapod transition; Insights from modern amphibians." Frontiers in Ecology and Evolution 9 (2021): 160.	8.67189	convert from size to weigth: 57. Vukov et al., 2006	four-legged	-0.108448	10.5216	7.12821	0.508933	21.9224	11.0059	7.23707	0.552962	18.9247	Not basking	https://amphibiaweb.org/species/4299	NA
Triturus_marmoratus	Caudata	Amphibian	30.6	1. Amiel et al., 2011	10.43	1. Amiel et al., 2011	four-legged	-0.145191	11.4686	5.29291	0.593501	7.12026	12.4806	6.5516	0.380053	15.6788	Diurnal+Cath	AmphiBIO_v1	NA
Tylototriton_verrucosus	Caudata	Amphibian	34.9	1. Amiel et al., 2011	129.2	1. Amiel et al., 2011	four-legged	-0.717011	16.1098	4.19542	0.708256	9.5632	16.7097	4.17978	0.717109	9.58084	Diurnal+Cath	AmphiBIO_v1	NA
Acanthosaura_armata	Sauria	Reptile	182	De Meester et al., 2019, Platel, 1989, Amiel et al. 2011	43	De Meester et al., 2019, Platel, 1989, Amiel et al. 2011	four-legged	0.275169	25.6022	1.03913	0.772905	2.33078	25.4327	0.686087	0.779186	1.78253	Diurnal+Cath	Meiri2018	NA
Agama_agama	Sauria	Reptile	177	Platel 1979 (excluding juveniles) from ‘Rethinking the Effects of Body Size on the Study of Brain Size Evolution’	32.24	Platel 1979 (excluding juveniles) from ‘Rethinking the Effects of Body Size on the Study of Brain Size Evolution’	four-legged	0.335041	25.4727	1.55722	0.513908	14.6401	23.8669	1.15375	0.637827	21.5539	Diurnal+Cath	Meiri2018	36.067	Mean from Meiri2018_check
Amalosia_rhombifer	Sauria	Reptile	19.6	Black, 1983	1.68	Black, 1983	four-legged	0.117639	25.6698	3.42444	0.392644	17.2326	25.8302	3.92099	0.330813	23.6283	Diurnal+Cath	Meiri2018	NA
Amblyrhynchus_cristatus	Sauria	Reptile	1440	Crile & Quiring 1940	4190	Crile & Quiring 1940	four-legged	0.0290914	22.5819	1.55312	0.363794	14.5065	23.0845	1.53622	0.320723	14.7315	Diurnal+Cath	Meiri2018	36.243	Mean from Meiri2018_check
Ameiva_ameiva	Sauria	Reptile	231	Platel, 1975, 1979	27.1	Platel, 1975, 1979	four-legged	0.494081	24.7188	1.03595	0.712588	4.49922	25.8216	0.456359	0.833248	1.99891	Diurnal+Cath	Meiri2018	38.013	Mean from Meiri2018_check
Amphibolurus_muricatus	Sauria	Reptile	145.7	Black, 1983	28	Black, 1983	four-legged	0.285764	15.6014	4.50268	0.566367	8.23155	16.7106	5.56725	0.46141	18.2014	Diurnal+Cath	Meiri2018	NA
Anguis_fragilis	Sauria	Reptile	44	Platel 1979 (excluding juveniles) from ‘Rethinking the Effects of Body Size on the Study of Brain Size Evolution’	23.29	Platel 1979 (excluding juveniles) from ‘Rethinking the Effects of Body Size on the Study of Brain Size Evolution’	Limbless	-0.188216	8.60873	6.22942	0.582861	16.5778	8.80551	6.20078	0.625031	14.5564	Diurnal+Cath	Meiri2018	21.438	Mean from Meiri2018_check
Anolis_auratus	Sauria	Reptile	73	Platel, 1975, 1979	10.5	Platel, 1975, 1979	four-legged	0.230739	25.5331	0.562678	0.74946	3.21576	24.0366	0.379113	0.827451	1.17869	Diurnal+Cath	Meiri2018	33.9	Mean from Meiri2018_check
Anolis_carolinensis	Sauria	Reptile	28	Robinson et al., 2015; Amiel et al. 2011; De Meester et al., 2019	4.08	Robinson et al., 2015; Amiel et al. 2011; De Meester et al., 2019	four-legged	0.0508018	18.0554	6.78345	0.629536	13.6664	17.6799	6.88126	0.711353	12.9834	Diurnal+Cath	Meiri2018	27.6	Mean from Meiri2018_check
Anolis_cristatellus	Sauria	Reptile	98	Powell & Leal, 2014	9.56	Powell & Leal, 2014	four-legged	0.38208	24.2643	1.21558	0.722326	5.03336	24.539	1.2056	0.707165	5.37083	Diurnal+Cath	Meiri2018	29.508	Mean from Meiri2018_check
Anolis_evermanni	Sauria	Reptile	73	Powell & Leal, 2014	4.95	Powell & Leal, 2014	four-legged	0.418663	23.6324	1.23732	0.753556	4.17579	24.5979	1.20576	0.732056	4.68485	Diurnal+Cath	Meiri2018	25.78	Mean from 3 populations from Meiri2018
Anolis_gundlachi	Sauria	Reptile	91	Powell & Leal, 2014	6.29	Powell & Leal, 2014	four-legged	0.454511	23.7269	1.22477	0.758555	4.08026	24.539	1.2056	0.717645	4.74058	Diurnal+Cath	Meiri2018	23.85	Mean from Meiri2018_check
Anolis_krugi	Sauria	Reptile	50	Powell & Leal, 2014	2.43	Powell & Leal, 2014	four-legged	0.432115	23.9102	1.22416	0.739852	4.61234	24.539	1.2056	0.707727	4.98579	Diurnal+Cath	Meiri2018	28.67	Mean from Meiri2018_check
Anolis_pulchellus	Sauria	Reptile	41	Powell & Leal, 2014	1.86	Powell & Leal, 2014	four-legged	0.412731	24.2814	1.21488	0.722565	5.03072	24.539	1.2056	0.707321	5.37421	Diurnal+Cath	Meiri2018	32.71	Mean from Meiri2018_check
Anolis_stratulus	Sauria	Reptile	71	Powell & Leal, 2014	2.19	Powell & Leal, 2014	four-legged	0.61039	24.2768	1.21545	0.725024	4.97222	24.5645	1.20566	0.705942	5.03389	Diurnal+Cath	Meiri2018	28.58	Mean from Meiri2018_check
Aspidoscelis_gularis	Sauria	Reptile	67	Robinson et al., 2015	17.68	Robinson et al., 2015	four-legged	0.0632771	18.7914	6.10414	0.373823	11.9477	21.6629	6.52689	0.380352	15.2984	Diurnal+Cath	Meiri2018	37.96	Mean from Meiri2018_check
Bronchocela_cristatella	Sauria	Reptile	29	Platel, 1989; De Meester et al., 2019	1.7	Platel, 1989; De Meester et al., 2019	four-legged	0.284824	25.438	0.494564	0.777261	1.23145	26.6688	0.45073	0.741182	1.5165	Diurnal+Cath	Meiri2018	NA
Callopistes_maculatus	Sauria	Reptile	318	Platel 1979	50.3	Platel 1979	four-legged	0.478338	12.5392	3.01593	0.224448	5.84019	6.05045	2.73363	0.116373	9.0885	Diurnal+Cath	Meiri2018	36.9	Mean from Meiri2018_check
Calotes_versicolor	Sauria	Reptile	97	Platel 1979	14.6	Platel 1979	four-legged	0.271808	23.6712	4.13185	0.526027	12.8981	26.5252	3.60461	0.476229	20.7047	Diurnal+Cath	Meiri2018	29.18	Mean from Meiri2018_check
Carlia_amax	Sauria	Reptile	17	Black, 1983	1	Black, 1983	four-legged	0.18548	27.0752	2.76967	0.433078	17.9115	27.0453	3.05973	0.440283	21.7521	Diurnal+Cath	Meiri2018	NA
Carlia_bicarinata	Sauria	Reptile	16.2	Black 1983	2.23	Black 1983	four-legged	-0.0358761	26.0837	0.764093	0.766534	4.01282	22.1243	0.787321	0.79011	2.3999	Diurnal+Cath	Meiri2018	NA
Chalarodon_madagascariensis	Sauria	Reptile	61	Platel 1979 (excluding juveniles) from ‘Rethinking the Effects of Body Size on the Study of Brain Size Evolution’	6.97	Platel 1979 (excluding juveniles) from ‘Rethinking the Effects of Body Size on the Study of Brain Size Evolution’	four-legged	0.255146	23.8679	2.56936	0.427382	22.0598	23.3535	2.56125	0.426804	25.1752	Diurnal+Cath	Meiri2018	NA
Chalcides_chalcides	Sauria	Reptile	55	Platel 1979	18.8	Platel 1979	Limbless	-0.0377848	14.2641	5.95154	0.532736	7.39773	15.5056	5.23272	0.543829	8.4093	Diurnal+Cath	Meiri2018	NA
Chalcides_mionecton	Sauria	Reptile	30	Platel 1979; De Meester et al., 2019	6.4	Platel 1979; De Meester et al., 2019	Limbless	-0.0317414	17.0101	5.06626	0.273042	26.6427	17.2773	5.76087	0.224722	26.8542	Diurnal+Cath	Meiri2018	NA
Chalcides_ocellatus	Sauria	Reptile	90	Platel 1979	32	Platel 1979	four-legged	0.043177	21.7578	5.60922	0.157328	4.28754	21.5985	6.565	0.0975683	3.01254	Diurnal+Cath	Meiri2018	32.1	Mean from Meiri2018_check
Chalcides_polylepis	Sauria	Reptile	37	Platel, 1989; De Meester et al., 2019	7.9	Platel, 1989; De Meester et al., 2019	four-legged	0.0067184	16.9273	5.1622	0.286461	26.899	17.1835	5.77431	0.245394	28.7157	Diurnal+Cath	Meiri2018	NA
Chondrodactylus_turneri	Sauria	Reptile	95	Barabanov et al., 2015	20.2	Barabanov et al., 2015	four-legged	0.181627	20.9751	3.39662	0.374572	23.873	21.7974	3.72813	0.338422	27.6026	Not basking	Meiri2018	NA
Christinus_marmoratus	Sauria	Reptile	30.9	Black, 1983	3.09	Black, 1983	four-legged	0.163057	16.1402	4.58354	0.398166	23.5967	16.6565	3.54163	0.42446	36.941	Not basking	Meiri2018	19.2	Mean from Meiri2018_check
Coleonyx_brevis	Sauria	Reptile	18.85	Font et al., 2019	2.85	Font et al., 2019	four-legged	-0.0313852	19.1282	6.18548	0.297345	11.8107	19.4183	5.67316	0.316862	14.1308	Not basking	Meiri2018	28.033	Mean from Meiri2018_check
Concinnia_queenslandiae	Sauria	Reptile	43.2	Black 1983	8.4	Black 1983	four-legged	0.0586642	22.7268	2.57351	0.651616	9.68387	22.4825	2.63398	0.590533	11.1938	Diurnal+Cath	Meiri2018	NA
Cordylus_cordylus	Sauria	Reptile	175	Platel 1979	56.5	Platel 1979	four-legged	0.189902	15.5775	3.83726	0.371778	8.87229	15.7998	4.31894	0.262999	15.0102	Diurnal+Cath	Meiri2018	24.15	Mean from Meiri2018_check
Cryptoblepharus_litoralis	Sauria	Reptile	17	Black 1983	1.41	Black 1983	four-legged	0.0996162	23.1251	2.9568	0.582261	11.712	23.5208	3.19588	0.523971	15.1204	Diurnal+Cath	Meiri2018	NA
Cryptoblepharus_plagiocephalus	Sauria	Reptile	12.8	Black 1983	1.3	Black 1983	four-legged	-0.00332434	21.2682	5.60592	0.228931	11.2028	21.0444	6.36983	0.202347	10.8777	Diurnal+Cath	Meiri2018	32.34	Mean from Meiri2018_check
Cryptoblepharus_virgatus	Sauria	Reptile	12.2	Could be 0.0113, Black 1983, Appendix I (excluding juveniles) from No.5	0.95	Could be 0.0113, Black 1983, Appendix I (excluding juveniles) from No.5	four-legged	0.0542094	20.6747	3.52843	0.53102	8.46405	25.8422	2.16795	0.513942	16.4005	Diurnal+Cath	Meiri2018	NA
Ctenophorus_caudicinctus	Sauria	Reptile	106	Hoops et al., 2017	15.28	Hoops et al., 2017	four-legged	0.298966	24.6899	5.0375	0.253692	11.8849	24.8908	5.96123	0.192491	8.49698	Diurnal+Cath	Meiri2018	36.77	Mean from Meiri2018_check
Ctenophorus_cristatus	Sauria	Reptile	183	Hoops et al., 2017	35.57	Hoops et al., 2017	four-legged	0.324954	18.8894	5.25863	0.244269	12.5539	17.8024	4.40047	0.217192	15.95	Diurnal+Cath	Meiri2018	NA
Ctenophorus_decresii	Sauria	Reptile	110.86	Hoops et al., 2017	16.08	Hoops et al., 2017	four-legged	0.305682	17.7365	5.36985	0.251555	17.9076	16.4347	5.25386	0.233974	16.9171	Diurnal+Cath	Meiri2018	NA
Ctenophorus_fionni	Sauria	Reptile	99	Hoops et al., 2017	14.93	Hoops et al., 2017	four-legged	0.275086	17.3416	4.55119	0.289986	24.6496	17.6064	5.04076	0.22788	16.7863	Diurnal+Cath	Meiri2018	NA
Ctenophorus_fordi	Sauria	Reptile	46	Hoops et al., 2017	3.919	Hoops et al., 2017	four-legged	0.276463	18.3821	5.24365	0.24969	13.5803	18.7791	4.96738	0.205006	8.60082	Diurnal+Cath	Meiri2018	36.997	Mean from Meiri2018_check
Ctenophorus_gibba	Sauria	Reptile	103	Hoops et al., 2017	15.07	Hoops et al., 2017	four-legged	0.289956	21.4173	6.14207	0.111551	9.04287	21.1308	6.04582	0.108498	8.97196	Diurnal+Cath	Meiri2018	NA
Ctenophorus_isolepis	Sauria	Reptile	66	Hoops et al., 2017	8.19	Hoops et al., 2017	four-legged	0.249051	23.2748	5.42703	0.222671	9.59047	23.4762	5.92086	0.207146	7.4196	Diurnal+Cath	Meiri2018	NA	Mean from Meiri2018_check
Ctenophorus_nuchalis	Sauria	Reptile	148.01	Hoops et al., 2017	26.19	Hoops et al., 2017	four-legged	0.309296	22.5401	5.55625	0.225742	9.60552	21.2317	6.10469	0.217031	8.10094	Diurnal+Cath	Meiri2018	37.598	Mean from Meiri2018_check
Ctenophorus_ornatus	Sauria	Reptile	118	Hoops et al., 2017	21.75	Hoops et al., 2017	four-legged	0.257309	18.1855	5.32041	0.302062	25.8903	17.4511	5.31364	0.288349	43.58	Diurnal+Cath	Meiri2018	36.875	Mean from Meiri2018_check
Ctenophorus_pictus	Sauria	Reptile	83.51	Hoops et al., 2017	9.59	Hoops et al., 2017	four-legged	0.311809	19.5008	5.55797	0.230117	13.6153	20.6077	5.94085	0.135313	9.72972	Diurnal+Cath	Meiri2018	33.385	Mean from Meiri2018_check
Ctenophorus_rufescens	Sauria	Reptile	120	Hoops et al., 2017	20.44	Hoops et al., 2017	four-legged	0.280133	20.539	6.00796	0.209105	9.02955	19.8313	6.06115	0.215741	9.55983	Diurnal+Cath	Gordon2020	NA
Ctenophorus_salinarum	Sauria	Reptile	83	Hoops et al., 2017	8.84	Hoops et al., 2017	four-legged	0.3295	18.9029	5.39341	0.274369	13.5776	18.6665	5.69188	0.285726	13.2119	Diurnal+Cath	Meiri2018	NA
Ctenophorus_tjantjalka	Sauria	Reptile	94	Hoops et al., 2017	10.56	Hoops et al., 2017	four-legged	0.33912	21.2398	6.0604	0.15426	8.33035	21.4367	6.10366	0.141646	8.48849	Diurnal+Cath	Meiri2018	NA
Ctenophorus_vadnappa	Sauria	Reptile	105	Hoops et al., 2017	14.35	Hoops et al., 2017	four-legged	0.310542	18.2637	5.84204	0.184711	12.1471	19.0226	6.00422	0.179106	12.1902	Diurnal+Cath	Meiri2018	NA
Ctenotus_inornatus	Sauria	Reptile	62.3	Black, 1983	11	Black, 1983	four-legged	0.150279	26.7044	3.52543	0.360219	18.2876	22.9231	5.85154	0.350706	23.9336	Diurnal+Cath	Meiri2018	NA	Moreira et al 2021_check, no such species in the ref
Ctenotus_regius	Sauria	Reptile	41.9	Black, 1983	6.3	Black, 1983	four-legged	0.117287	20.6648	5.91596	0.195216	10.5377	21.466	6.25162	0.134857	10.7657	Diurnal+Cath	Meiri2018	36	Moreira et al 2021_check
Ctenotus_robustus	Sauria	Reptile	83.6	Black, 1983	20.4	Black, 1983	four-legged	0.123647	21.1224	4.19947	0.424903	9.10862	22.9954	6.09513	0.172225	14.0193	Diurnal+Cath	Meiri2018	34.4	Moreira et al 2021_check
Cyclodomorphus_casuarinae	Sauria	Reptile	71.8	Black, 1983	13.8	Black, 1983	four-legged	0.155244	10.2258	2.98525	0.713895	4.42785	9.27014	3.22854	0.683956	5.2992	Diurnal+Cath	Meiri2018	31.9	Moreira et al 2021_check
Delma_australis	Sauria	Reptile	11.8	Black, 1983	1.9	Black, 1983	Limbless	-0.133488	18.7883	5.27439	0.262162	15.7429	18.3067	4.47243	0.224136	12.8845	Diurnal+Cath	Meiri2018	NA
Diplodactylus_conspicillatus	Sauria	Reptile	25	Black, 1983	4.4	Black, 1983	four-legged	-0.0172857	22.9923	5.33431	0.235365	10.5333	21.2004	6.03602	0.22439	8.87659	Not basking	Meiri2018	27.85	Mean from Meiri2018_check
Diplodactylus_tessellatus	Sauria	Reptile	31.3	Black, 1983	3.1	Black, 1983	four-legged	0.167835	21.4604	5.70751	0.233117	11.1938	22.4683	6.23147	0.150583	10.3582	Not basking	Meiri2018	NA	Henle 1990, 12.7*0.798+6.325???
Diporiphora_bilineata	Sauria	Reptile	49.3	Black, 1983	3.93	Black, 1983	four-legged	0.305851	25.7164	2.9815	0.445968	16.616	26.3942	3.34744	0.365278	19.5702	Diurnal+Cath	Meiri2018	NA	No data
Diporiphora_lalliae	Sauria	Reptile	74.4	Black, 1983	8.5	Black, 1983	four-legged	0.291796	24.7214	5.10296	0.247542	12.056	25.6029	4.92252	0.222597	10.0282	Diurnal+Cath	Meiri2018	NA
Draco_volans	Sauria	Reptile	58	Platel, 1989	4.5	Platel, 1989	four-legged	0.342586	24.7583	0.488917	0.678486	9.11985	25.163	0.514149	0.664333	10.1703	Diurnal+Cath	Meiri2018	29.25	Mean from Meiri2018_check
Egernia_cunninghami	Sauria	Reptile	312.2	Black, 1983	246	Black, 1983	four-legged	0.073667	14.5713	4.80161	0.565128	10.9683	15.1447	5.50203	0.482708	25.8604	Diurnal+Cath	Meiri2018	31.5	Mean from Meiri2018_check
Egernia_striolata	Sauria	Reptile	166	Black, 1983	36.4	Black, 1983	four-legged	0.276847	19.2239	5.14904	0.371436	11.1914	20.4134	5.96242	0.260961	13.2213	Diurnal+Cath	Meiri2018	31.45	Mean from Meiri2018_check
Emoia_atrocostata	Sauria	Reptile	84.7	Black, 1983	13.14	Black, 1983	four-legged	0.23925	25.3732	0.567696	0.787935	1.043	25.4561	0.307602	0.788249	2.81201	Diurnal+Cath	Meiri2018	NA
Emoia_pallidiceps	Sauria	Reptile	43.6	Black, 1983, could be 0.0339, Black 1983, Appendix I (excluding juveniles) from No.5	4.51	Black, 1983, could be 0.0339, Black 1983, Appendix I (excluding juveniles) from No.5	four-legged	0.21809	24.5069	0.509213	0.817698	0.814394	18.8485	0.523617	0.805218	1.2683	Diurnal+Cath	Meiri2018	NA
Emoia_submetallica	Sauria	Reptile	35.95	Black, 1983	3.31	Black, 1983	four-legged	0.21161	18.8439	0.75083	0.775518	1.48316	22.3032	0.760274	0.798974	1.70937	Diurnal+Cath	Meiri2018	NA
Eremias_argus	Sauria	Reptile	52	Chang et al., 2017	3.56	Chang et al., 2017	four-legged	0.353718	4.93887	12.4212	0.326449	46.924	2.40573	13.0856	0.233147	49.8736	Diurnal+Cath	Meiri2018	37.5	Li et al. 2017
Eremiascincus_isolepis	Sauria	Reptile	46.2	Black 1983	12.5	Black 1983	four-legged	-0.0115132	27.0161	3.18625	0.375191	16.942	26.1187	4.35085	0.298639	19.0632	Diurnal+Cath	Meiri2018	NA
Eublepharis_macularius	Sauria	Reptile	91	De Meester et al., 2019	28.64	De Meester et al., 2019	four-legged	0.075698	23.3233	6.73085	0.270023	19.6202	25.9681	7.64273	0.240018	22.237	Not basking	Meiri2018	NA
Eugongylus_albofasciolatus	Sauria	Reptile	159.2	Black 1983	53	Black 1983	four-legged	0.164788	25.2047	0.608164	0.815954	1.55105	27.05	0.3495	0.617822	9.75171	Diurnal+Cath	Meiri2018	NA
Eumeces_schneideri	Sauria	Reptile	171.5	Platel 1979	51.7	Platel 1979	four-legged	0.203315	16.4398	7.9486	0.182331	13.1574	17.4874	9.34741	0.0818895	4.7778	Diurnal+Cath	Meiri2018	33.1	Mean from Meiri2018_check
Furcifer_lateralis	Sauria	Reptile	61	Platel, 1975, 1979 could be 0.062, by No.5	10.9	Platel, 1975, 1979 could be 0.062, by No.5	four-legged	0.143403	22.3828	2.34478	0.508456	15.6437	19.8941	2.37283	0.426639	23.4443	Diurnal+Cath	Meiri2018	NA
Gallotia_galloti	Sauria	Reptile	180	Molowny et al., 1986	54.12	Molowny et al., 1986	four-legged	0.212891	15.9342	3.12626	0.433775	11.4	17.3224	2.94738	0.380902	13.3722	Diurnal+Cath	Meiri2018	32.3	Mean from Meiri2018_check
Gehyra_australis	Sauria	Reptile	33.2	Black, 1983	3.2	Black, 1983	four-legged	0.185495	23.8911	3.35418	0.474034	13.5912	26.9542	3.43988	0.397123	22.5537	Not basking	Meiri2018	NA
Gehyra_mutilata	Sauria	Reptile	34.1	Black, 1983	2.6	Black, 1983	four-legged	0.249001	24.2205	1.49329	NA	NA	26.9877	0.946891	0.657538	15.9176	Not basking	Meiri2018	NA
Gehyra_oceanica	Sauria	Reptile	97.3	Black, 1983	14.6	Black, 1983	four-legged	0.27315	25.0903	0.509657	0.837309	1.00865	NA	NA	0.808404	0.964784	Not basking	Meiri2018	NA
Gehyra_punctata	Sauria	Reptile	25.9	Black, 1983	2.6	Black, 1983	four-legged	0.129546	22.936	5.76869	0.214415	11.1414	22.5713	6.44523	0.178652	10.3491	Not basking	Meiri2018	26.75	Mean from Meiri2018_check
Gehyra_variegata	Sauria	Reptile	47.4	Black, 1983	5.25	Black, 1983	four-legged	0.216414	19.9318	5.62575	0.264358	13.2814	21.2417	6.1026	0.114112	9.3499	Not basking	Meiri2018	24.113	Mean from Meiri2018_check
Gehyra_vorax	Sauria	Reptile	161.5	Black, 1983	36.1	Black, 1983	four-legged	0.26698	23.8444	1.23846	0.840288	2.67532	NA	NA	0.613425	15.7226	Not basking	Meiri2018	NA
Gekko_gecko	Sauria	Reptile	198	Platel 1979	54.8	Platel 1979	four-legged	0.251163	23.9	2.28074	0.700399	6.37316	26.9869	1.74741	0.612489	14.1049	Diurnal+Cath	Meiri2018	NA
Glaphyromorphus_fuscicaudis	Sauria	Reptile	51.2	Black 1983	10.75	Black 1983	four-legged	0.0708059	23.5957	2.26671	0.602318	12.4247	22.6841	2.53682	0.564101	13.7536	NA	Turner, G. (2010). Some predator-prey interactions involving reptiles and frogs from the Wet Tropics Region, North Queensland. Queensland Naturalist, 48(4/6), 78-84.	NA
Glaphyromorphus_nigricaudis	Sauria	Reptile	52.4	Black 1983	16.32	Black 1983	four-legged	-0.0234636	25.5385	1.76832	0.621261	9.36583	26.2292	1.27026	0.510233	16.7389	Diurnal+Cath	Meiri2018	NA
Heloderma_suspectum	Sauria	Reptile	729	Crile & Quiring 1940	514	Crile & Quiring 1940	four-legged	0.25781	18.7703	6.86253	0.25062	13.9884	19.5881	7.07062	0.213011	12.2442	Diurnal+Cath	Meiri2018	28.033	Mean from Meiri2018_check
Hemidactylus_brookii	Sauria	Reptile	43	Dubois 1913	4.7	Dubois 1913	four-legged	0.20176	23.8379	2.64989	0.502973	9.77733	NA	NA	0.122254	3.46021	Diurnal+Cath	Meiri2018	NA
Hemidactylus_frenatus	Sauria	Reptile	39.4	Black, 1983	4.85	Black, 1983	four-legged	0.155936	25.0279	2.30211	0.615962	3.49659	26.6894	0.90371	0.633939	7.93468	Diurnal+Cath	Meiri2018	27.656	Mean from Meiri2018_check
Hemidactylus_mabouia	Sauria	Reptile	33	Platel, 1975, 1979	2.5	Platel, 1975, 1979	four-legged	0.244562	23.7367	1.26365	0.654824	5.69072	24.6714	0.448049	0.777163	5.19225	Diurnal+Cath	Meiri2018	26.6	Mean from Meiri2018_check
Hemidactylus_turcicus	Sauria	Reptile	24.6	Robinson et al., 2015 + Lauren M. Davis & Michele A. Johnson (personnal communication, July 2017 from No.5)	2.71	Robinson et al., 2015 + Lauren M. Davis & Michele A. Johnson (personnal communication, July 2017 from No.5)	four-legged	0.0968262	19.1665	5.564	0.29029	6.27359	19.7326	5.43141	0.117466	1.54564	Diurnal+Cath	Meiri2018	25.138	Mean from Meiri2018_check Need check the lowest value
Hemiergis_peronii	Sauria	Reptile	10.5	Black, 1983	1.29	Black, 1983	Limbless	-0.0874153	16.9303	4.24796	0.349677	18.6613	17.133	3.46163	0.430886	36.3599	Not basking	Meiri2018	23.6	Mean from Meiri2018_check
Hemiphyllodactylus_typus	Sauria	Reptile	9.3	Black, 1983	0.607	Black, 1983	four-legged	0.0482722	25.2532	0.697285	0.766912	1.23893	23.749	0.202077	0.816208	1.33101	Not basking	Meiri2018	NA
Heteronotia_binoei	Sauria	Reptile	33.7	Black, 1983	4.6	Black, 1983	four-legged	0.101296	22.1117	5.03462	0.284631	9.64881	21.4251	6.16758	0.201818	8.55915	Not basking	Meiri2018	27.25	Mean from Meiri2018_check
Hypsilurus_boydii	Sauria	Reptile	338	Black 1983	101	Black 1983	four-legged	0.330617	22.3672	2.71307	0.647149	9.57045	22.4446	2.65604	0.594119	11.0444	Diurnal+Cath	Scharf etal 2014 GEB	NA
Hypsilurus_papuensis	Sauria	Reptile	306	Black, 1983	88	Black, 1983	four-legged	0.321854	24.5326	0.731795	0.817359	1.37634	21.9809	0.746162	0.81531	1.21719	Diurnal+Cath	Gordon2020	NA
Iguana_iguana	Sauria	Reptile	606	Platel, 1975, 1979	253.5	Platel, 1975, 1979	four-legged	0.354202	24.7599	0.969058	0.715665	3.71663	26.5329	0.310137	0.830829	1.48007	Diurnal+Cath	Meiri2018	34.473	Mean from Meiri2018_check
Lacerta_agilis	Sauria	Reptile	76	Dubois, 1913	12.507	Dubois, 1913	four-legged	0.204519	3.74702	11.0364	0.415683	44.7418	4.52048	12.7881	0.31344	71.4462	Diurnal+Cath	Meiri2018	31.2	Mean from Meiri2018_check
Lacerta_viridis	Sauria	Reptile	109	Platel, 1975, 1979	21.2	Platel, 1975, 1979	four-legged	0.229255	9.70764	7.64159	0.531086	23.8129	8.16085	7.56494	0.583403	31.5319	Diurnal+Cath	Meiri2018	33.9	Mean from Meiri2018_check
Lampropholis_guichenoti	Sauria	Reptile	20.1	Black, 1983	1.55	Black, 1983	four-legged	0.148706	14.5601	4.48264	0.585629	10.6338	15.9329	5.68623	0.430743	34.5393	Diurnal+Cath	Meiri2018	22.05	Mean of MAX and MIN; Meiri2018_check
Leiocephalus_carinatus	Sauria	Reptile	72	Robinson et al., 2015	16.79	Robinson et al., 2015	four-legged	0.107442	25.0611	1.93808	0.659245	9.75624	25.4512	2.02245	0.609899	11.6344	Diurnal+Cath	Meiri2018	34.51	Mean from Meiri2018_check
Lepidodactylus_lugubris	Sauria	Reptile	16.9	Black, 1983	1.38	Black, 1983	four-legged	0.102428	24.4865	2.63288	NA	NA	27.3145	1.39251	0.57123	9.46126	Not basking	Meiri2018	28.1	Mean from Meiri2018_check
Lepidodactylus_orientalis	Sauria	Reptile	17.8	Black, 1983, could be 0.0151 from No.5	1.45	Black, 1983, could be 0.0151 from No.5	four-legged	0.112596	25.8525	0.743	0.775144	3.88112	22.2514	0.79229	0.799907	1.92525	Not basking	Gordon2020	NA
Lerista_bipes	Sauria	Reptile	5.1	Black, 1983	1	Black, 1983	Limbless	-0.337399	24.1466	5.26326	0.236292	10.7696	25.2828	5.61513	0.199554	6.58488	Not basking	Meiri2018	NA
Lerista_bougainvillii	Sauria	Reptile	11.1	Black, 1983	1.89	Black, 1983	four-legged	-0.158728	14.1201	4.5139	0.506683	20.4432	15.778	5.01838	0.377567	37.3236	Not basking	Meiri2018	30.7	Mean from Meiri2018_check
Lerista_muelleri	Sauria	Reptile	4.5	Black 1983	0.6	Black 1983	Limbless	-0.2641	21.3124	5.7509	0.228892	10.1083	20.0868	5.9972	0.199972	8.31356	Not basking	Meiri2018	NA
Lerista_punctatovittata	Sauria	Reptile	18	Black, 1983	6.2	Black, 1983	Limbless	-0.245656	18.9216	5.5952	0.31349	13.9693	20.0593	5.93236	0.267045	13.2992	Not basking	Meiri2018	30.35	Mean from Meiri2018_check
Lialis_burtonis	Sauria	Reptile	36.9	Black, 1983	23.5	Black, 1983	Limbless	-0.266885	21.6057	4.95342	0.308586	8.83854	21.593	6.17966	0.196089	8.37119	Diurnal+Cath	Meiri2018	29	Mean from Meiri2018_check
Liolaemus_chiliensis	Sauria	Reptile	104	Platel, 1975, 1979	26	Platel, 1975, 1979	four-legged	0.157858	10.1578	3.8127	0.525653	4.94738	10.392	4.16357	0.506716	9.32949	Diurnal+Cath	Meiri2018	35.32	Mean from Meiri2018_check
Lobulia_elegans	Sauria	Reptile	37.3	Black, 1983	3.46	Black, 1983	four-legged	0.216544	17.5607	0.567305	0.790796	1.23682	20.2605	0.581415	0.793802	1.44052	Diurnal+Cath	Meiri2018	NA
Lophognathus_temporalis	Sauria	Reptile	171	Black, 1983, could be 0.149 from No.5	48.5	Black, 1983, could be 0.149 from No.5	four-legged	0.218014	27.0787	2.36588	0.490364	13.367	26.7494	2.69671	0.449297	18.7685	Diurnal+Cath	Christian, Keith, et al. "Physiological ecology of a tropical dragon, Lophognathus temporalis." Australian Journal of ecology 24.2 (1999): 171-181.	27.31	Mean from Meiri2018_check
Lucasium_damaeum	Sauria	Reptile	29.7	Black, 1983	2.5	Black, 1983	four-legged	0.198804	19.9949	5.79074	0.220094	11.4461	21.1853	6.19734	0.108128	9.80518	Not basking	Meiri2018	24.15	Meiri2018
Lygisaurus_foliorum	Sauria	Reptile	25.1	Black 1983	1	Black 1983	four-legged	0.354705	19.2552	4.29479	0.539648	10.0144	19.3739	4.95893	0.451041	12.481	Diurnal+Cath	Meiri2018	31.11	Mean from Meiri2018_check
Lygisaurus_novaeguineae	Sauria	Reptile	14.1	Black 1983	1.31	Black 1983	four-legged	0.0367698	25.5242	0.769653	0.830583	1.03459	22.4454	0.779897	0.784009	1.26833	Diurnal+Cath	Gordon2020	NA
Moloch_horridus	Sauria	Reptile	98.5	Black, 1983	61	Black, 1983	four-legged	-0.0788509	22.3751	5.51077	0.221368	9.29493	22.5574	6.23832	0.202039	10.9257	Diurnal+Cath	Meiri2018	33.05	Mean from Meiri2018_check
Morethia_boulengeri	Sauria	Reptile	21.1	Black, 1983	1.91	Black, 1983	four-legged	0.117601	21.706	4.93512	0.309261	8.9546	22.7548	6.20143	0.182446	6.87814	Diurnal+Cath	Meiri2018	31.5	Mean from Meiri2018_check
Nactus_pelagicus	Sauria	Reptile	33.8	Black, 1983	5.89	Black, 1983	four-legged	0.0408065	24.2052	1.20316	0.819651	1.93469	26.2396	0.928929	0.775667	1.53082	Not basking	Meiri2018	NA
Nephrurus_levis	Sauria	Reptile	83.4	Black, 1983	11.5	Black, 1983	four-legged	0.265848	22.4621	5.65023	0.209471	9.16818	20.8384	6.12448	0.211766	8.64146	Diurnal+Cath	Meiri2018	23.2	Mean from Meiri2018_check
Notoscincus_ornatus	Sauria	Reptile	9.1	Black, 1983	0.8	Black, 1983	four-legged	-0.0301632	25.0987	4.61051	0.27745	14.2429	25.2702	5.01567	0.223639	9.96372	Diurnal+Cath	Meiri2018	NA
Oedura_marmorata	Sauria	Reptile	77.4	Black, 1983	24.3	Black, 1983	four-legged	0.0464636	23.7731	5.21003	0.257313	11.3157	21.9269	5.76436	0.244177	10.6798	Not basking	Meiri2018	25.4	Meiri2018
Oedura_monilis	Sauria	Reptile	65.2	Black, 1983	10.2	Black, 1983	four-legged	0.188908	20.8275	4.6304	0.419444	12.7043	20.5309	5.03099	0.436958	14.9588	Not basking	Meiri2018	NA
Oplurus_cuvieri	Sauria	Reptile	267	Platel, 1975, 1979	51	Platel, 1975, 1979	four-legged	0.398969	24.9232	1.88171	0.475371	21.2386	23.8437	1.79117	0.462354	24.1476	Diurnal+Cath	Meiri2018	36.31	Mean from Meiri2018_check
Papuascincus_stanleyanus	Sauria	Reptile	35.4	Black, 1983	3.86	Black, 1983	four-legged	0.166499	18.9518	0.584203	0.799241	0.995421	20.2237	0.477184	0.796008	1.14187	Diurnal+Cath	Meiri2018	29	Mean from Meiri2018_check
Paroedura_picta	Sauria	Reptile	88.28	Kverková et al., 2020	15.9105	Kverková et al., 2020	four-legged	0.209418	24.469	2.53184	0.444973	22.0148	23.8007	2.58339	0.444983	22.9512	Not basking	Meiri2018	NA
Phelsuma_cepediana	Sauria	Reptile	59	Platel, 1975, 1979	5	Platel, 1975, 1979	four-legged	0.32368	22.472	2.11776	0.673579	12.8814	22.6861	2.15178	0.644171	13.6335	Diurnal+Cath	Meiri2018	NA
Phrynocephalus_przewalskii	Sauria	Reptile	53	Shen et al., 2005	5.4	Shen et al., 2005	four-legged	0.257871	3.12221	11.2771	0.230542	44.8587	6.9956	11.8713	0.132553	38.4459	Diurnal+Cath	Meiri2018	38.1	Li et al. 2017
Phrynosoma_coronatum	Sauria	Reptile	131	Crile & Quiring 1940	25	Crile & Quiring 1940	four-legged	0.267897	16.9953	5.0754	0.337586	10.5497	15.9143	4.75703	0.342284	13.2491	Diurnal+Cath	Meiri2018	35.08	Mean from Meiri2018_check
Phyllodactylus_gerrhopygus	Sauria	Reptile	18	Platel, 1989	0.68	Platel, 1989	four-legged	0.306682	14.4463	1.83841	0.131042	14.2727	18.7	2.35375	0.125246	13.469	Not basking	Meiri2018	NA
Podarcis_hispanicus	Sauria	Reptile	39.875	Sampedro et al., 2008	3.78174	Formula convert from Sampedro et al., 2008	four-legged	0.223315	12.9512	5.74418	0.473029	7.87124	12.0115	6.46748	0.402498	15.4689	Diurnal+Cath	Meiri2018	34.7	Mean from Meiri2018_check
Podarcis_liolepis	Sauria	Reptile	46	Platel, 1975, 1979	4.2	Platel, 1975, 1979	four-legged	0.259158	11.7406	5.73313	0.481604	6.75656	11.5412	5.84831	0.408119	8.37259	Diurnal+Cath	Meiri2018	34.1	Castilla and Bauwens 1991
Podarcis_muralis	Sauria	Reptile	34	Sampedro et al., 2008; Sampedro, 2015	3.3	Sampedro et al., 2008; Sampedro, 2015	four-legged	0.188146	10.2421	6.39121	0.573826	15.9966	13.3304	6.89075	0.471092	12.7042	Diurnal+Cath	Meiri2018	33.3	Mean from Meiri2018_check
Podarcis_siculus	Sauria	Reptile	49.5	Lara et al. 2021	8.99	Lara et al. 2021	four-legged	0.100822	13.4004	6.16982	0.560137	7.45844	12.8126	6.12516	0.587983	10.261	Diurnal+Cath	Meiri2018	33.25	Mean from Meiri2018_check
Pogona_vitticeps	Sauria	Reptile	398	Black, 1983; Else, 1984; could be 0.425 from No.5	315	Black, 1983; Else, 1984; could be 0.425 from No.5	four-legged	0.117331	21.1824	5.76762	0.210912	10.6582	21.7322	6.26055	0.149329	11.5779	Diurnal+Cath	Meiri2018	34.08	Mean from Meiri2018_check
Prasinohaema_flavipes	Sauria	Reptile	56	Black, 1983	11.25	Black, 1983	four-legged	0.0983628	20.1572	0.558381	0.811455	0.93948	20.9057	0.613759	0.792905	1.19428	Diurnal+Cath	Meiri2018	NA
Psammodromus_algirus	Sauria	Reptile	45	Platel, 1975, 1979	4.3	Platel, 1975, 1979	four-legged	0.243732	14.6373	6.05317	0.356769	12.2038	14.3673	5.91516	0.284788	15.113	Diurnal+Cath	Meiri2018	33.27	Mean from Meiri2018_check
Psammodromus_hispanicus	Sauria	Reptile	25	Platel, 1975, 1979	2.1	Platel, 1975, 1979	four-legged	0.167559	13.542	5.88071	0.448909	10.204	13.6698	6.72461	0.297288	17.4786	Diurnal+Cath	Meiri2018	31.48	Mean from Meiri2018_check
Pseudemoia_entrecasteauxii	Sauria	Reptile	23.9	Black 1983	3.1	Black 1983	four-legged	0.0506887	12.7377	3.90887	0.630382	11.3542	13.1636	4.07525	0.628772	13.8519	Diurnal+Cath	Meiri2018	24.8	Shine 1983
Pseudopus_apodus	Sauria	Reptile	342	Platel, 1989	498	Platel, 1989	Limbless	-0.0629883	11.8931	8.13913	0.353907	16.6092	8.53128	8.71129	0.241924	46.6802	Diurnal+Cath	Meiri2018	23.51	Telenchev et al. 2017
Pygopus_nigriceps	Sauria	Reptile	29.1	Black, 1983	10.2	Black, 1983	Limbless	-0.161447	22.368	5.09363	0.282257	9.82337	21.2676	6.139	0.208776	9.22098	Not basking	Meiri2018	24.88	Mean from Meiri2018_check
Saltuarius_cornutus	Sauria	Reptile	135.1	Black, 1983	51	Black, 1983	four-legged	0.103113	22.7261	2.63493	0.677767	8.38216	22.687	2.53077	0.594145	11.2444	Not basking	Meiri2018	NA
Saproscincus_challengeri	Sauria	Reptile	18.7	Black, 1983	1.9	Black, 1983	four-legged	0.0664718	18.6573	3.83859	0.680097	7.52905	18.449	3.93002	0.652524	7.99258	Diurnal+Cath	Meiri2018	NA
Sceloporus_occidentalis	Sauria	Reptile	71.8	Black, 1983; Suski et al., 2008 From No.4 + Daniel Robert Pfau & Christy Strand (personal communication, May 2016) From No.5	15.053	Black, 1983; Suski et al., 2008 From No.4 + Daniel Robert Pfau & Christy Strand (personal communication, May 2016) From No.5	four-legged	0.133525	9.49424	6.9668	0.341718	11.2383	9.66067	7.99245	0.154226	15.9588	Diurnal+Cath	Meiri2018	33.72	Mean from Meiri2018_check
Sceloporus_olivaceus	Sauria	Reptile	72	Robinson et al., 2015	19.25	Robinson et al., 2015	four-legged	0.0732738	19.9271	6.25684	0.444839	10.7215	21.1104	6.51514	0.471838	13.6343	Diurnal+Cath	Meiri2018	34.5	Mean from Meiri2018_check
Scincella_lateralis	Sauria	Reptile	10	Robinson et al., 2015	1	Robinson et al., 2015	four-legged	-0.0449688	16.4395	7.49513	0.599303	17.3247	16.4152	7.54169	0.646306	18.9689	Diurnal+Cath	Meiri2018	28.95	Mean from Meiri2018_check
Scincus_scincus	Sauria	Reptile	116	Platel, 1975, 1979; could be Platel 1979 (excluding juveniles) from No.5	34.1	Platel, 1975, 1979; could be Platel 1979 (excluding juveniles) from No.5	four-legged	0.137508	24.8925	5.81415	0.113528	4.19935	22.3315	6.10496	0.10113	1.95348	Diurnal+Cath	Meiri2018	35.383	Mean from Meiri2018_check
Sphenomorphus_darlingtoni	Sauria	Reptile	28	Black 1983	2.52	Black 1983	four-legged	0.171214	17.2433	0.615569	0.774738	1.33247	21.2519	0.611035	0.795713	1.2843	NA	Greer, A. E., & Shea, G. (2004). A new character within the taxonomically difficult Sphenomorphus group of lygosomine skinks, with a description of a new species from New Guinea. Journal of Herpetology, 38(1), 79-87.	NA
Sphenomorphus_fragilis	Sauria	Reptile	12.3	Black, 1983, could be 0.0102 from No.5	1.35	Black, 1983, could be 0.0102 from No.5	four-legged	-0.0300606	25.8486	0.760557	0.777851	3.9486	22.3438	0.814239	0.79328	2.69568	Diurnal+Cath	Meiri2018	NA
Strophurus_ciliaris	Sauria	Reptile	50.4	Black, 1983	6.4	Black, 1983	four-legged	0.193568	23.8858	5.16241	0.241608	11.2079	22.7974	5.61334	0.233461	9.88715	Diurnal+Cath	Meiri2018	25.89	Mean from Meiri2018_check
Strophurus_elderi	Sauria	Reptile	17.2	Black, 1983	1.75	Black, 1983	four-legged	0.0507102	22.0266	5.62915	0.206355	8.96111	20.6073	6.03752	0.217475	10.9799	Not basking	Meiri2018	26.2	Mean from Meiri2018_check
Tarentola_mauritanica	Sauria	Reptile	70	Platel, 1975, 1979, could be 0.071 from No.5	7.8	Platel, 1975, 1979, could be 0.071 from No.5	four-legged	0.286798	15.8207	5.87248	0.337624	8.51038	15.1738	6.26606	0.39373	17.3026	Diurnal+Cath	Meiri2018	21.12	Mean from Meiri2018_check
Tiliqua_gigas	Sauria	Reptile	498	Black 1983	532	Black 1983	four-legged	0.0837105	25.7044	0.605679	0.816841	0.95701	23.4296	0.53845	0.806136	1.16621	Diurnal+Cath	Meiri2018	NA
Tiliqua_multifasciata	Sauria	Reptile	407.8	Black, 1983	404.5	Black, 1983	four-legged	0.0653997	24.2262	5.16231	0.244846	11.4271	23.9194	5.60231	0.217031	8.84719	Diurnal+Cath	Meiri2018	32.4	Mean from Meiri2018_check
Tiliqua_rugosa	Sauria	Reptile	533	Black 1983	495	Black 1983	four-legged	0.131223	18.3813	5.17204	0.329674	15.4721	18.9082	5.98313	0.170303	11.1955	Diurnal+Cath	Meiri2018	30.75	Mean from Meiri2018_check
Timon_lepidus	Sauria	Reptile	224	Platel, 1975, 1979	70.8	Platel, 1975, 1979	four-legged	0.240729	13.4237	5.72116	0.472896	8.44069	10.5148	6.25394	0.400114	15.9041	Diurnal+Cath	Meiri2018	NA	Mean from Meiri2018_check
Trapelus_mutabilis	Sauria	Reptile	99	Platel, 1975, 1979, could be 0.0997 from No.5	12.9	Platel, 1975, 1979, could be 0.0997 from No.5	four-legged	0.311608	24.2291	5.78914	0.106972	1.94967	22.9363	6.30216	0.0964694	2.89222	Diurnal+Cath	Meiri2018	35.47	Mean from Meiri2018_check
Tupinambis_teguixin	Sauria	Reptile	1563	Platel, 1989	1034	Platel, 1989	four-legged	0.414368	24.5335	1.14918	0.720618	3.60807	26.7869	0.386577	0.807409	2.05331	Diurnal+Cath	Meiri2018	33.83	Mean from Meiri2018_check
Underwoodisaurus_milii	Sauria	Reptile	53.1	Black, 1983	5.72	Black, 1983	four-legged	0.244303	18.0492	5.11927	0.344611	14.1671	18.6349	5.8879	0.181889	13.905	Diurnal+Cath	Meiri2018	22.75	Mean from Meiri2018_check
Uromastyx_acanthinura	Sauria	Reptile	335	Platel, 1975, 1979	164	Platel, 1975, 1979	four-legged	0.205606	21.1184	7.05124	0.125608	4.245	19.8682	6.78732	0.121607	1.50243	Diurnal+Cath	Meiri2018	NA	Mean from Meiri2018_check
Varanus_acanthurus	Sauria	Reptile	278	Black, 1983	212	Black, 1983	four-legged	0.0604507	24.8889	4.91832	0.259101	13.2833	24.5715	5.35206	0.21982	9.765	Diurnal+Cath	Meiri2018	NA
Varanus_gilleni	Sauria	Reptile	107	Black, 1983	21	Black, 1983	four-legged	0.223581	22.7828	5.71624	0.200048	8.13862	21.5081	6.08267	0.21064	8.05707	Diurnal+Cath	Meiri2018	37.4	Mean from Meiri2018_check
Varanus_griseus	Sauria	Reptile	722	Platel, 1975, 1979	254.2	Platel, 1975, 1979	four-legged	0.429577	21.941	6.78697	0.12554	4.73253	21.4966	5.83891	0.152503	8.11421	Diurnal+Cath	Meiri2018	36.65	Mean from Meiri2018_check
Varanus_niloticus	Sauria	Reptile	2440	Dubois, 1913	7500	Dubois, 1913	four-legged	0.112625	24.0966	1.9781	0.496573	2.60255	25.5438	0.608229	0.793054	4.84672	Diurnal+Cath	Meiri2018	32.3	Mean from Meiri2018_check
Varanus_prasinus	Sauria	Reptile	594	Black, 1983	249	Black, 1983	four-legged	0.349991	25.6024	0.584876	0.807608	0.878272	23.7327	0.560513	0.804655	1.24013	Diurnal+Cath	Meiri2018	NA
Varanus_salvadorii	Sauria	Reptile	2402	Black, 1983	2650	Black, 1983	four-legged	0.365793	26.0862	0.618968	0.804558	0.953935	24.7133	0.611235	0.797526	1.53117	Diurnal+Cath	Meiri2018	NA
Zonosaurus_maximus	Sauria	Reptile	565	Platel, 1975, 1979	386.4	Platel, 1975, 1979	four-legged	0.218441	22.2263	2.43059	0.690014	7.00822	21.7015	2.47354	0.648474	7.87738	Diurnal+Cath	Meiri2018	NA
Zonosaurus_quadrilineatus	Sauria	Reptile	209	Platel, 1975, 1979	82.7	Platel, 1975, 1979	four-legged	0.171802	24.0535	2.64351	0.443819	24.1024	23.8181	2.72886	0.444328	25.5245	Diurnal+Cath	Meiri2018	NA
Zootoca_vivipara	Sauria	Reptile	28	Platel, 1975, 1979	3.2	Platel, 1975, 1979	four-legged	0.111515	-0.254762	12.3195	NA	NA	0.398018	13.2644	NA	NA	Diurnal+Cath	Meiri2018	29.61	Mean from Meiri2018_check
Atropoides_mexicanus	Serpentes	Reptile	225	Lara et al. 2021	591.109	Lara et al. 2021	Limbless	-0.287665	24.1807	1.16381	0.771775	4.22854	24.2843	0.879422	0.76961	7.53014	Diurnal+Cath	http://www.toxinology.com/fusebox.cfm?fuseaction=main.snakes.display&id=SN2627	NA
Boa_constrictor	Serpentes	Reptile	544.5	Crile & Quiring 1940 + Platel 1979	3144.5	Crile & Quiring 1940 + Platel 1979	Limbless	-0.32154	24.2874	1.18259	0.700015	3.89276	26.4086	0.370572	0.82632	1.43266	Not basking	https://nationalzoo.si.edu/animals/boa-constrictor	30	Brattstrom 1965
Bothriechis_lateralis	Serpentes	Reptile	60	Lara et al. 2021	41.687	Lara et al. 2021	Limbless	-0.199002	19.2192	0.614583	0.798245	1.68218	22.0931	0.652223	0.793041	2.14735	Not basking	http://www.toxinology.com/fusebox.cfm?fuseaction=main.snakes.display&id=SN0375	NA
Bothriechis_schlegelii	Serpentes	Reptile	68.5	Lara et al. 2021	62.01	Lara et al. 2021	Limbless	-0.2407	23.8896	0.740212	0.769099	1.44172	21.2048	0.389489	0.771269	2.2846	Not basking	https://animaldiversity.org/accounts/Bothriechis_schlegelii/	NA
Bothrops_asper	Serpentes	Reptile	259.8	Lara et al. 2021	603.591	Lara et al. 2021	Limbless	-0.230431	24.8809	0.893243	0.726206	4.26666	27.1124	0.544716	0.530343	19.282	Not basking	https://animaldiversity.org/accounts/Bothrops_asper/	NA
Cerastes_vipera	Serpentes	Reptile	76	Platel, 1975, 1979	62.1	Platel, 1975, 1979	Limbless	-0.19594	24.5731	6.00508	0.109623	2.96109	23.2647	6.61411	0.0916328	1.87611	Not basking	http://www.toxinology.com/fusebox.cfm?fuseaction=main.snakes.display&id=SN0218	NA
Cerrophidion_sasai	Serpentes	Reptile	91	Lara et al. 2021	93.5	Lara et al. 2021	Limbless	-0.219976	18.4045	0.563288	0.763535	2.86667	22.9049	0.671366	0.784748	3.13112	Diurnal+Cath	Leenders, Twan. Reptiles of Costa Rica: a field guide. Comstock Publishing Associates, 2019	NA
Coluber_constrictor	Serpentes	Reptile	281.2	Crile & Quiring 1940 + Brattstrom 1965	510.5	Crile & Quiring 1940 + Brattstrom 1965	Limbless	-0.154194	11.9485	8.16769	0.477298	22.3809	14.7909	8.59435	0.540572	29.3096	Diurnal+Cath	https://animaldiversity.org/accounts/Coluber_constrictor/	29.6	Brattstrom 1965
Corallus_annulatus	Serpentes	Reptile	310	Lara et al. 2021	530	Lara et al. 2021	Limbless	-0.121216	24.4865	0.568481	0.78912	1.69304	23.2108	0.667536	0.789004	2.59639	Not basking	Leenders, Twan. Reptiles of Costa Rica: a field guide. Comstock Publishing Associates, 2019	NA
Coronella_girondica	Serpentes	Reptile	88	Platel 1979	117	Platel 1979	Limbless	-0.290566	13.5716	5.99448	0.41873	7.45742	11.4364	6.30067	0.403094	15.395	Diurnal+Cath	http://www.toxinology.com/fusebox.cfm?fuseaction=main.snakes.display&id=SN2739	21.4	Quirosa 2021
Crotalus_oreganus	Serpentes	Reptile	261	Holding et al., 2012	745.14	Holding et al., 2012	Limbless	-0.281078	8.68025	7.47436	0.33546	15.8981	7.75224	7.74234	0.196296	26.9329	Diurnal+Cath	http://canadianherpetology.ca/species/species_page.html?cname=Western%20Rattlesnake	28.9	Brattstrom 1965
Hierophis_viridiflavus	Serpentes	Reptile	209	Platel, 1975, 1979, could be 0.2033 from No.5	285.1	Platel, 1975, 1979, could be 0.2033 from No.5	Limbless	-0.137482	11.2733	5.88601	0.589281	10.3274	10.2024	5.44989	0.570098	14.4434	Diurnal+Cath	http://www.toxinology.com/fusebox.cfm?fuseaction=main.snakes.display&id=SN0847	24.88	Lelievre et al. 2010.
Lachesis_stenophrys	Serpentes	Reptile	532	Lara et al. 2021	2226.28	Lara et al. 2021	Limbless	-0.245329	24.7229	0.631455	0.806282	2.3004	23.1798	0.66682	0.789795	2.41663	Diurnal+Cath	http://www.toxinology.com/fusebox.cfm?fuseaction=main.snakes.display&id=SN0355	NA
Micrurus_clarki	Serpentes	Reptile	38	Lara et al. 2021	34.15	Lara et al. 2021	Limbless	-0.347532	25.567	0.513931	0.800366	3.31493	23.5973	0.605952	0.798298	3.01629	Not basking	Leenders, Twan. Reptiles of Costa Rica: a field guide. Comstock Publishing Associates, 2019	NA
Naja_melanoleuca	Serpentes	Reptile	646	Platel 1979	1770	Platel 1979	Limbless	-0.103692	24.4609	1.26494	0.641185	4.97597	24.2927	0.397817	0.692399	13.0142	Diurnal+Cath	https://animaldiversity.org/accounts/Naja_melanoleuca/	NA
Natrix_maura	Serpentes	Reptile	95	Platel, 1975, 1979, could be 0.079 from No.5	86	Platel, 1975, 1979, could be 0.079 from No.5	Limbless	-0.180399	15.0655	6.18375	0.366856	7.16568	10.4771	5.77451	0.466284	11.0923	Diurnal+Cath	http://www.toxinology.com/fusebox.cfm?fuseaction=main.snakes.display&id=SN1819	23.3	Quirosa 2021 aquatic + terrestrial
Natrix_natrix	Serpentes	Reptile	107.55	Platel, 1975, 1979 + Crile & Quiring 1940	72.05	Platel, 1975, 1979 + Crile & Quiring 1940	Limbless	-0.0822822	5.83402	9.97701	NA	NA	7.59692	7.06028	NA	NA	Diurnal+Cath	https://reptile-database.reptarium.cz/species?genus=Natrix&species=tessellata	23.957	Gentilli and Zuffi 1995
Nerodia_cyclopion	Serpentes	Reptile	209	Mushinsky et al., 1980	220	Mushinsky et al., 1980	Limbless	-0.0727045	18.17	7.09321	0.584063	18.1166	17.544	7.3656	0.677974	14.0068	Diurnal+Cath	https://explorer.natureserve.org/Taxon/ELEMENT_GLOBAL.2.105757/Nerodia_cyclopion	25.16	Michot, T. C. (1981). Thermal and spatial ecology of three species of water snakes (Nerodia) in a Louisiana swamp. Louisiana State University and Agricultural & Mechanical College.
Oxyrhopus_petolarius	Serpentes	Reptile	67	Lara et al. 2021	49.6	Lara et al. 2021	Limbless	-0.194512	24.2941	1.07006	0.707354	3.86639	26.6556	0.364921	0.803387	1.97993	Not basking	Oxyrhopus petolarius digitalis (Banded Calico Snake) Diet	NA
Pantherophis_obsoletus	Serpentes	Reptile	190	Lara et al. 2021	510	Lara et al. 2021	Limbless	-0.324211	13.0465	8.4487	0.578697	25.3685	16.1367	8.05055	0.624345	19.8018	Diurnal+Cath	Ghosh, Avrajjal, Shweta Madgulkar, and Krishnendu Banerjee. Opportunistic Nocturnal Predation by a Diurnal Snake: An Indian Ratsnake, Ptyas mucosa (Linnaeus 1758), Preying on Marbled Balloon Frogs (Uperodon systoma). Reptiles & Amphibians 27.2 (2020): 245-246.	27.825	Blouin-Demers, Gabriel, and Patrick J. Weatherhead. "Thermal ecology of black rat snakes (Elaphe obsoleta) in a thermally challenging environment." Ecology 82.11 (2001): 3025-3043.
Porthidium_nasutum	Serpentes	Reptile	49.5	Lara et al. 2021	28.1356	Lara et al. 2021	Limbless	-0.184298	24.6543	0.880511	0.782848	2.23926	25.5394	0.577545	0.742127	7.75078	Not basking	https://eol.org/pages/790973	NA
Python_molurus	Serpentes	Reptile	1123	Crile & Quiring 1940	6140	Crile & Quiring 1940	Limbless	-0.174385	25.1093	4.50583	0.445885	21.1259	26.1717	4.53449	0.518298	28.6199	Not basking	https://eol.org/pages/1055458	NA
Python_regius	Serpentes	Reptile	297.3	Bales, 2014	570.26	Bales, 2014	Limbless	-0.157679	25.8469	1.34915	0.598716	17.4983	26.4035	1.34484	0.595509	23.0089	Not basking	https://animaldiversity.org/accounts/Python_regius/	NA
Sibon_argus	Serpentes	Reptile	31	Lara et al. 2021	9.386	Lara et al. 2021	Limbless	-0.113194	25.0848	0.518223	0.80054	3.36939	25.3148	0.571293	0.755614	6.47218	Not basking	Leenders, Twan. Reptiles of Costa Rica: a field guide. Comstock Publishing Associates, 2019	NA
Thamnophis_sirtalis	Serpentes	Reptile	111.56	Crile & Quiring 1940 + Brattstrom 1965	55.75	Crile & Quiring 1940 + Brattstrom 1965	Limbless	-0.00228832	7.01966	9.5454	0.486089	35.3887	9.73872	10.1046	0.447009	50.0237	Diurnal+Cath	https://reptile-database.reptarium.cz/species?genus=Thamnophis&species=sirtalis	25.6	Brattstrom, Bayard H. "Body temperatures of reptiles." American Midland Naturalist (1965): 376-422.
Vipera_aspis	Serpentes	Reptile	101.5	Platel, 1975, 1979 from No.4 , could be 71.3 in body mass from No.5	68.7	Platel, 1975, 1979 from No.4 , could be 71.3 in body mass from No.5	Limbless	-0.0955284	10.8712	5.86355	0.584868	11.1564	11.7578	5.6133	0.571178	12.1432	Diurnal+Cath	Mattea, R. G., & Allain, S. J. (2020). An observation of nocturnal activity in a Central-Italian Asp (Vipera aspis francisciredi). Reptiles & Amphibians, 27(1), 87-88.	27.085	95% CI, Lourdais, O., Shine, R., Bonnet, X., Guillon, M., & Naulleau, G. (2004). Climate affects embryonic development in a viviparous snake, Vipera aspis. Oikos, 104(3), 551-560.
Vipera_berus	Serpentes	Reptile	105	Dubois, 1913; Platel 1979	64.2	Dubois, 1913; Platel 1979	Limbless	-0.0638752	1.13465	11.5173	NA	NA	0.610155	13.787	NA	NA	Diurnal+Cath	https://animalia.bio/common-european-adder	28.9	Forsman, A. (1995, January). Heating rates and body temperature variation in melanistic and zigzag Vipera berus: does colour make a difference?. In Annales Zoologici Fennici (pp. 365-374). Finnish Zoological and Botanical Publishing Board.
Zamenis_longissimus	Serpentes	Reptile	168	Platel, 1975, 1979	148.2	Platel, 1975, 1979	Limbless	-0.0688137	10.5511	7.21915	0.497021	19.8076	9.9245	7.44016	0.577721	29.1839	Diurnal+Cath	https://animalia.bio/aesculapian-snake	22.245	Mean of MAX and MIN

## Sheet: Legend
Does the expensive brain hypothesis apply to amphibians and reptiles?
Zitan Song, Michael Griesser, Caroline Schuppli, Carel P. van Schaik
column	legend
Species	Scientific name
Taxon	taxonomic rank of a given species
Taxa	taxonomic rank of a given species
BrM	Brain mass (mg)
Ref.BrM..mg.	Reference on brain mass
BdM	Body mass (g)
Ref.BdM.g.	Reference on body mass
Residual_BS	Residual brain size calculated using a linear model relative to body mass (log)"
Leg	Species with Limbless vs. four-legged
mean_Temp	Mean ambient temperature (BIO1) measures for the whole distribution range for each species
Season_Temp	Mean ambient temperature seasonality (BIO4) measures for the whole distribution range for each species
mean_NDVI	Mean NDVI index (normalized difference vegetation index) measures for the whole distribution range for each species
CV_NDVI	Coefficient of variation of NDVI index measures for the whole distribution range for each species
mean_Temp_Point	Mean ambient temperature (BIO1) measures for the from the species’ latitudinal centroids
Season_Temp_Point	Mean ambient temperature seasonality (BIO4) measures for the from the species’ latitudinal centroids
mean_NDVI_Point	Mean NDVI index measures for the from the species’ latitudinal centroids
CV_NDVI_Point	Coefficient of variation NDVI index measures for the from the species’ latitudinal centroids
Activity.period01	Species with diurnal or cathemeral activity vs. nocturnal activity
Ref.activity.period	Reference on activity period
Tb	Mean body temperature records during the animals’ active period,
Ref.Tb	Reference on body temperature
